# Supplementary material for: Bis(2,4-dichloro­phen­oxy­acetato-κ2 O 1,O 1′)(5,5′-dimethyl-2,2′-bipyridine-κ2 N,N′)cobalt(II)
Source: Acta Crystallogr Sect E Struct Rep Online. 2011 Mar 26;67(Pt 4):m493. doi: 10.1107/S1600536811010579 (PMC3099758; doi:10.1107/S1600536811010579)
Supplement: Supplementary file 2 [file e-67-0m493-Isup2.hkl]

# 
# h,k,l, Fc-squared, Fo-squared, sigma(Fo-squared) and status flag 
# 
data_I
_shelx_title ' 1 in P2/c' 
_shelx_refln_list_code          4 
_shelx_F_calc_maximum      293.28 
_exptl_crystal_F_000       694.00 
_reflns_d_resolution_high  0.8348 
 
loop_ 
 _symmetry_equiv_pos_as_xyz 
 'x, y, z' 
 '-x, y, -z+1/2' 
 '-x, -y, -z' 
 'x, -y, z-1/2' 
 
_cell_length_a    13.3974 
_cell_length_b     8.4152 
_cell_length_c    13.7525 
_cell_angle_alpha  90.000 
_cell_angle_beta  112.570 
_cell_angle_gamma  90.000 
 
_shelx_F_squared_multiplier     1.000 
 
loop_ 
 _refln_index_h 
 _refln_index_k 
 _refln_index_l 
 _refln_F_squared_calc 
 _refln_F_squared_meas 
 _refln_F_squared_sigma 
 _refln_observed_status 
   1   0   0    11748.06    11336.94    213.45 o 
   2   0   0     1796.04     2075.78     32.97 o 
   3   0   0     3421.35     3495.41     48.53 o 
   4   0   0     4913.41     4988.09     61.83 o 
   5   0   0     3375.72     3315.35     42.03 o 
   6   0   0     9100.06     9878.84    135.69 o 
   7   0   0     1101.63     1079.86     22.11 o 
   8   0   0      701.65      686.04     11.38 o 
   9   0   0     1968.52     1951.63     40.70 o 
  10   0   0        7.46        5.72      3.14 o 
  11   0   0      145.69      132.95      6.25 o 
  12   0   0       40.70       57.67      4.52 o 
  13   0   0       12.31       -4.42      6.63 o 
  14   0   0       35.61       56.69     10.31 o 
   0   1   0        2.57        5.89      0.74 o 
   1   1   0     2869.39     3025.92     47.14 o 
   2   1   0    14812.65    15940.32    193.37 o 
   3   1   0     3726.43     3698.81     38.76 o 
   4   1   0      561.05      589.20      7.22 o 
   5   1   0     2349.32     2447.21     29.36 o 
   6   1   0     2442.10     2366.70     24.47 o 
   7   1   0       99.57       84.81      2.93 o 
   8   1   0       27.11       27.56      1.95 o 
   9   1   0      312.06      302.48      5.61 o 
  10   1   0       52.15       56.27      3.42 o 
  11   1   0      274.72      295.82      7.48 o 
  12   1   0       78.61       82.34      5.90 o 
  13   1   0       21.32       18.05      4.09 o 
  14   1   0       76.06       74.02      8.06 o 
   1   2   0     2103.53     1913.48    244.06 o 
   2   2   0      511.13      525.44     11.94 o 
   3   2   0      563.20      555.00      9.06 o 
   4   2   0      127.37      116.59      3.28 o 
   5   2   0        3.17        3.19      1.56 o 
   6   2   0     4811.89     4794.08     50.82 o 
   7   2   0       31.14       36.06      2.11 o 
   8   2   0      937.33      875.03     11.79 o 
   9   2   0        5.02       -0.53      2.12 o 
  10   2   0      596.97      611.68     10.75 o 
  11   2   0       34.35       34.08      3.91 o 
  12   2   0        3.47        3.37      3.34 o 
  13   2   0      136.21      134.30      7.98 o 
  14   2   0        4.58        8.56      3.95 o 
   0   3   0       30.49        0.74      0.74 o 
   1   3   0     1327.79     1350.20     48.96 o 
   2   3   0     1027.94     1078.91     54.48 o 
   3   3   0      177.35      191.60      8.47 o 
   4   3   0     2949.58     2936.15     36.71 o 
   5   3   0      783.57      803.50     10.84 o 
   6   3   0      102.67      110.14      3.74 o 
   7   3   0        7.56        5.37      1.92 o 
   8   3   0     1239.99     1197.86     16.52 o 
   9   3   0       18.65       25.52      3.13 o 
  10   3   0        1.09        0.59      2.65 o 
  11   3   0       57.26       61.36      4.38 o 
  12   3   0       68.21       77.91      5.14 o 
  13   3   0       54.41       77.00      5.34 o 
  14   3   0        0.04       -5.27      3.51 o 
   0   4   0      821.79        0.00      1.47 o 
   1   4   0      455.40      493.39     13.02 o 
   2   4   0     4925.51     5166.75     83.94 o 
   3   4   0     1083.04     1168.85     21.19 o 
   4   4   0        9.03       20.02      2.81 o 
   5   4   0      255.43      259.02      5.36 o 
   6   4   0      290.42      310.16      7.55 o 
   7   4   0      881.55      870.56     12.46 o 
   8   4   0      510.98      502.74      8.84 o 
   9   4   0       23.99       26.48      3.01 o 
  10   4   0       39.54       37.11      3.68 o 
  11   4   0       65.84       79.47      4.71 o 
  12   4   0        9.79        3.59      4.13 o 
  13   4   0        3.60       -3.12      4.36 o 
   0   5   0      958.27     1128.66     36.81 o 
   1   5   0      177.05      216.73      6.06 o 
   2   5   0        1.10        0.28      1.59 o 
   3   5   0      218.23      208.34      5.78 o 
   4   5   0      164.04      179.42      5.44 o 
   5   5   0       42.03       49.42      6.26 o 
   6   5   0      284.77      272.39     10.84 o 
   7   5   0      554.13      498.81     11.77 o 
   8   5   0      125.69      135.20      5.82 o 
   9   5   0      179.71      164.03      8.35 o 
  10   5   0       28.85       27.57      4.20 o 
  11   5   0       29.36       28.56      4.39 o 
  12   5   0       24.43       25.03      5.13 o 
   0   6   0      225.06        0.74      2.94 o 
   1   6   0      134.48      141.88      8.06 o 
   2   6   0     1230.84     1243.35     22.85 o 
   3   6   0      258.91      257.82      9.92 o 
   4   6   0      253.67      223.27      8.11 o 
   5   6   0        0.59        4.72      3.53 o 
   6   6   0       33.31       34.82      4.28 o 
   7   6   0      142.79      148.51      7.12 o 
   8   6   0       66.10       56.42      5.31 o 
   9   6   0       47.00       46.37      5.29 o 
  10   6   0       59.25       60.83      6.04 o 
  11   6   0        0.07       -2.26      4.48 o 
   0   7   0      460.83      398.87     19.51 o 
   1   7   0       70.61       75.73      5.04 o 
   2   7   0       19.61       34.58      4.03 o 
   3   7   0       50.16       59.66      4.70 o 
   4   7   0      710.37      735.68     14.92 o 
   5   7   0      131.50      141.06      8.20 o 
   6   7   0       28.05       40.50      4.54 o 
   7   7   0      169.43      158.54      7.73 o 
   8   7   0      125.59      110.83      7.65 o 
   9   7   0       92.89       88.32      6.75 o 
  10   7   0        4.97       12.96      4.87 o 
   0   8   0       16.34        3.56      7.73 o 
   1   8   0      222.97      228.07     17.91 o 
   2   8   0      457.47      472.99     13.94 o 
   3   8   0      239.48      268.19     17.05 o 
   4   8   0      235.79      220.65      9.90 o 
   5   8   0      303.53      304.72      9.62 o 
   6   8   0      362.13      347.46     10.85 o 
   7   8   0       78.48       71.71      6.80 o 
   8   8   0        9.28       11.61      6.48 o 
   9   8   0       63.43       46.12      5.86 o 
   0   9   0      118.05      101.60     12.52 o 
   1   9   0      263.25      288.62     11.21 o 
   2   9   0      357.20      326.97     11.95 o 
   3   9   0      275.67      287.66     11.62 o 
   4   9   0      141.72      138.03      9.04 o 
   5   9   0       83.04       79.84      8.93 o 
   6   9   0      136.37      152.14      9.03 o 
   0  10   0      239.17      234.86     17.67 o 
   1  10   0       28.80       19.88      6.77 o 
 -15   1   1      111.03      116.74      9.62 o 
 -14   1   1       73.83       86.07      5.83 o 
 -13   1   1       33.79       36.39      4.23 o 
 -12   1   1       44.90       40.80      4.01 o 
 -11   1   1      340.05      331.46      8.70 o 
 -10   1   1       49.76       57.11      2.93 o 
  -9   1   1      511.44      500.12      7.95 o 
  -8   1   1      323.61      338.10      5.59 o 
  -7   1   1      960.30     1030.34     11.89 o 
  -6   1   1      367.19      366.34      5.06 o 
  -5   1   1     2760.75     2565.86     27.87 o 
  -4   1   1      610.38      547.78      6.11 o 
  -3   1   1      340.11      375.74      4.94 o 
  -2   1   1     3335.07     3586.35     43.94 o 
  -1   1   1     2992.68     3150.81     35.24 o 
   0   1   1      130.40      157.40      3.11 o 
   1   1   1      518.83      646.51      8.53 o 
   2   1   1     9897.20    10091.97    161.95 o 
   3   1   1     1626.46     1627.67     17.85 o 
   4   1   1     1167.96     1108.49     13.78 o 
   5   1   1      193.44      161.70      3.34 o 
   6   1   1      461.68      551.98      7.36 o 
   7   1   1      415.62      371.62      6.44 o 
   8   1   1       87.14       82.63      3.46 o 
   9   1   1      458.34      438.32      8.44 o 
  10   1   1        0.01        2.36      2.44 o 
  11   1   1      715.17      722.93     12.08 o 
  12   1   1       72.08       68.97      4.55 o 
  13   1   1       22.97       21.70      4.81 o 
  14   1   1       18.22        9.63      5.30 o 
 -14   2   1        8.67        5.07      3.81 o 
 -13   2   1       62.24       55.79      4.87 o 
 -12   2   1       48.20       59.51      4.63 o 
 -11   2   1      433.58      430.05      9.64 o 
 -10   2   1       22.59       23.84      3.18 o 
  -9   2   1      253.92      240.83      5.81 o 
  -8   2   1      263.75      229.79      5.02 o 
  -7   2   1     1370.98     1260.98     14.97 o 
  -6   2   1       70.79       78.26      4.46 o 
  -5   2   1       48.60       50.27      2.58 o 
  -4   2   1     1215.62     1179.80     15.53 o 
  -3   2   1    17424.57    17721.09    240.95 o 
  -2   2   1     3710.21     3988.33     63.56 o 
  -1   2   1      272.46      321.86      5.09 o 
   0   2   1     5107.35     5561.53     62.12 o 
   1   2   1     3172.17     3183.29     36.14 o 
   2   2   1      565.76      528.89     10.29 o 
   4   2   1     2073.38     2148.88     23.55 o 
   5   2   1      803.61      708.46      9.18 o 
   6   2   1      507.04      512.73      7.56 o 
   7   2   1        4.56        3.10      1.64 o 
   8   2   1       43.38       45.31      2.68 o 
   9   2   1      824.21      849.87     12.30 o 
  10   2   1      244.19      212.59      7.85 o 
  11   2   1       13.81        3.21      3.17 o 
  12   2   1       66.64       56.05      4.66 o 
  13   2   1      175.56      185.56      7.51 o 
  14   2   1       29.02       50.94      6.01 o 
 -14   3   1        1.29        0.41      3.54 o 
 -13   3   1      207.28      226.17      7.94 o 
 -12   3   1        0.56       -4.35      2.90 o 
 -11   3   1        1.56        0.61      3.13 o 
 -10   3   1       24.58       27.48      3.26 o 
  -9   3   1        1.97        0.59      3.67 o 
  -8   3   1     1061.70     1055.67     15.80 o 
  -7   3   1      526.55      567.54      8.84 o 
  -6   3   1     4392.76     4393.82     50.44 o 
  -5   3   1     4029.26     4336.46     60.92 o 
  -4   3   1     4053.80     4097.02     57.15 o 
  -3   3   1     4030.41     4461.08     55.05 o 
  -2   3   1     3033.93     3167.46     50.93 o 
  -1   3   1      320.48      269.06      5.16 o 
   0   3   1       16.20       13.23      1.68 o 
   1   3   1      693.44      662.48     10.89 o 
   2   3   1       37.03       41.59      2.30 o 
   3   3   1     7063.54     7227.14     75.94 o 
   4   3   1       11.64       13.91      1.94 o 
   5   3   1      103.65      132.22      3.38 o 
   6   3   1       83.12       78.92      2.91 o 
   7   3   1       18.23        7.29      2.00 o 
   8   3   1       90.41       87.40      4.22 o 
   9   3   1      682.92      659.37     11.20 o 
  10   3   1       80.83       73.27      4.70 o 
  11   3   1      101.42       96.41      5.38 o 
  12   3   1       20.39       33.60      4.91 o 
  13   3   1       10.06        8.18      4.01 o 
 -13   4   1      197.43      210.55      9.37 o 
 -12   4   1        0.41        0.96      4.14 o 
 -11   4   1       77.62       78.72      5.47 o 
 -10   4   1      245.51      263.65     12.23 o 
  -9   4   1      648.29      654.77     13.64 o 
  -8   4   1      787.73      774.83     15.01 o 
  -7   4   1        4.94        2.43      2.74 o 
  -6   4   1     2119.66     2072.21     31.18 o 
  -5   4   1     1538.83     1546.85     23.45 o 
  -4   4   1     2873.82     2923.89     36.93 o 
  -3   4   1       18.50       26.52      1.72 o 
  -2   4   1      967.60      855.72     15.51 o 
  -1   4   1     5653.53     5791.18     72.31 o 
   0   4   1      133.84      147.91      3.80 o 
   1   4   1      108.28       85.28      3.74 o 
   2   4   1       27.43       30.04      2.44 o 
   3   4   1      757.07      666.53     10.71 o 
   4   4   1      109.02      147.95      3.73 o 
   5   4   1      251.64      253.68      8.15 o 
   6   4   1      442.46      440.78      7.94 o 
   7   4   1      624.46      650.69     10.37 o 
   8   4   1      132.53      133.19      4.97 o 
   9   4   1       22.91       14.00      3.51 o 
  10   4   1      425.67      419.75      8.85 o 
  11   4   1        1.19        1.45      3.46 o 
  12   4   1       83.14       91.99      5.51 o 
  13   4   1        0.36        1.18      3.73 o 
 -13   5   1        1.44        4.13      4.64 o 
 -12   5   1      201.80      214.33      9.30 o 
 -11   5   1      224.46      194.13      8.22 o 
 -10   5   1      359.26      349.80      9.33 o 
  -9   5   1      228.49      211.57      7.37 o 
  -8   5   1        4.77        4.83      3.28 o 
  -7   5   1      850.37      852.63     15.70 o 
  -6   5   1      164.38      150.01      6.03 o 
  -5   5   1       23.71       24.29      2.58 o 
  -4   5   1      262.93      239.53      5.35 o 
  -3   5   1     1634.88     1562.42     20.92 o 
  -2   5   1     2021.13     2007.73     30.39 o 
  -1   5   1      171.87      209.75      4.83 o 
   0   5   1     1553.05     1604.76     21.88 o 
   1   5   1     3018.26     2975.06     38.67 o 
   2   5   1      787.82      777.46     12.17 o 
   3   5   1        1.15        1.47      1.93 o 
   4   5   1      749.57      765.09     15.02 o 
   5   5   1     1703.43     1655.06     31.04 o 
   6   5   1       94.52       83.36      5.31 o 
   7   5   1      112.32      115.82      8.18 o 
   8   5   1      264.50      267.19      9.12 o 
   9   5   1      538.04      536.44     13.81 o 
  10   5   1      114.29      117.26      7.12 o 
  11   5   1       41.71       48.39      5.26 o 
  12   5   1       64.16       54.32      6.12 o 
 -12   6   1       87.98       85.11      6.29 o 
 -11   6   1       19.88       17.26      4.17 o 
 -10   6   1      150.86      170.60      7.31 o 
  -9   6   1      660.88      632.54     12.77 o 
  -8   6   1      150.75      137.95      5.95 o 
  -7   6   1      118.47      121.25     11.51 o 
  -6   6   1       30.70       34.49      4.52 o 
  -5   6   1      966.43      945.92     19.44 o 
  -4   6   1       42.81       42.22      3.90 o 
  -3   6   1       75.31       97.88      5.37 o 
  -2   6   1      241.19      225.14      7.58 o 
  -1   6   1     3774.09     3782.56     62.50 o 
   0   6   1     2917.44     2807.20     47.76 o 
   1   6   1      611.35      624.46     14.17 o 
   2   6   1     3428.02     3349.76     56.84 o 
   3   6   1     1314.10     1205.88     40.30 o 
   4   6   1      392.24      373.06     11.90 o 
   5   6   1        2.01        0.59      3.09 o 
   6   6   1       80.28       87.81      5.67 o 
   7   6   1      153.99      159.54      7.32 o 
   8   6   1       28.21       29.11      4.60 o 
   9   6   1      156.25      185.01      8.69 o 
  10   6   1      188.71      165.45      8.66 o 
  11   6   1      266.26      272.01     12.92 o 
 -11   7   1       66.42       62.11      6.55 o 
 -10   7   1      159.78      165.14      8.73 o 
  -9   7   1       71.19       87.41      6.61 o 
  -8   7   1      134.73      122.47      7.21 o 
  -7   7   1      107.91       88.26      7.44 o 
  -6   7   1       82.85       94.37      6.59 o 
  -5   7   1       69.62       51.74      5.19 o 
  -4   7   1      247.19      231.68     10.93 o 
  -3   7   1      827.04      743.63     34.60 o 
  -2   7   1       49.64       49.23      7.48 o 
  -1   7   1      194.73      224.43      8.85 o 
   0   7   1      643.20      667.41     15.84 o 
   1   7   1      345.82      365.63      9.15 o 
   2   7   1       29.93       21.98      3.59 o 
   3   7   1       13.61       18.28      4.43 o 
   4   7   1      807.94      751.34     15.14 o 
   5   7   1      495.16      476.26     11.66 o 
   6   7   1      266.49      241.60      8.89 o 
   7   7   1      244.14      254.15     10.48 o 
   8   7   1      349.73      358.44     11.42 o 
   9   7   1      100.23       77.52      6.61 o 
  10   7   1        9.35       10.01      4.81 o 
  -9   8   1       22.52       32.35      5.63 o 
  -8   8   1       76.34       88.80      6.90 o 
  -7   8   1      332.63      327.45     15.62 o 
  -6   8   1      106.39       99.13      7.99 o 
  -5   8   1        2.34       -0.08      4.30 o 
  -4   8   1      127.82      131.41      8.27 o 
  -3   8   1      180.50      175.56     10.37 o 
  -2   8   1       12.78       17.56      5.45 o 
  -1   8   1      360.75      397.46     12.99 o 
   0   8   1      105.70      117.09      6.41 o 
   1   8   1       79.73       94.30      6.71 o 
   2   8   1       23.48       27.06      4.96 o 
   3   8   1      117.83      142.68      6.97 o 
   4   8   1      135.90      132.92      7.01 o 
   5   8   1      704.36      729.14     16.05 o 
   6   8   1      367.07      358.08     11.03 o 
   7   8   1       34.11       24.15      4.83 o 
   8   8   1       99.05       88.66      6.94 o 
  -6   9   1       56.35       37.36      6.38 o 
  -5   9   1      148.71      162.75     10.01 o 
  -4   9   1        0.15        6.73      5.06 o 
  -3   9   1      114.20      131.23      8.70 o 
  -2   9   1       19.11       11.50      4.73 o 
  -1   9   1      102.06       94.21     12.49 o 
   0   9   1        4.25        2.48      4.93 o 
   1   9   1       40.44       37.89     10.85 o 
   2   9   1       19.13       18.41      5.10 o 
   3   9   1      215.42      193.93     12.91 o 
   4   9   1        6.58       10.08      4.15 o 
   5   9   1       10.24        7.67      4.42 o 
   6   9   1       12.75        6.80      4.46 o 
  -2  10   1       21.59       33.35     10.68 o 
  -1  10   1        9.17       16.44     12.15 o 
   0  10   1        0.06        5.89      7.36 o 
   1  10   1        3.59        9.68      6.99 o 
 -15   0   2       23.08       30.19      9.57 o 
 -14   0   2      139.99      148.51      9.01 o 
 -13   0   2        6.14        8.10      6.63 o 
 -12   0   2      177.65      194.93      8.29 o 
 -11   0   2      112.63      121.57      6.06 o 
 -10   0   2     2355.21     2279.64     48.82 o 
  -9   0   2        7.05        5.19      3.39 o 
  -8   0   2      158.85      140.75      4.69 o 
  -7   0   2     1365.02     1242.68     17.78 o 
  -6   0   2      753.39      620.68     12.96 o 
  -5   0   2     1322.21     1428.22     25.03 o 
  -4   0   2     5381.44     5739.57     79.05 o 
  -3   0   2     2725.42     2790.86     38.79 o 
  -2   0   2     4499.57     4968.90     77.43 o 
   0   0   2        3.37       -1.10      0.74 o 
   1   0   2    13364.79    14241.51    254.48 o 
   2   0   2     5814.66     5998.36    112.15 o 
   3   0   2      600.95      729.93     11.33 o 
   4   0   2       65.32       64.54      2.82 o 
   5   0   2      289.52      300.06      6.20 o 
   6   0   2     1865.10     1726.37     26.74 o 
   7   0   2      259.12      288.75      6.12 o 
   8   0   2       23.04       22.86      2.75 o 
   9   0   2      506.54      485.25     13.12 o 
  10   0   2      736.32      734.08     24.83 o 
  11   0   2      799.81      827.28     41.24 o 
  12   0   2       36.60       25.14      5.19 o 
  13   0   2      343.94      330.67     15.39 o 
 -15   1   2        3.49        7.21      4.64 o 
 -14   1   2        3.30        5.60      4.65 o 
 -13   1   2       12.78       21.88      3.79 o 
 -12   1   2       71.08       74.40      4.08 o 
 -11   1   2      212.17      195.23      5.53 o 
 -10   1   2      991.14     1012.02     12.59 o 
  -9   1   2      403.38      405.78      6.76 o 
  -8   1   2     2449.93     2349.43     23.42 o 
  -7   1   2     1400.81     1438.61     15.00 o 
  -6   1   2        5.91        0.26      1.25 o 
  -5   1   2     3260.90     3292.34     35.25 o 
  -4   1   2     1931.50     1915.58     21.30 o 
  -3   1   2     2901.32     3194.16     36.17 o 
  -2   1   2        2.01        0.74      0.59 o 
  -1   1   2     4969.46     5318.66    104.89 o 
   0   1   2     9718.91     9586.07    243.95 o 
   1   1   2      326.01      311.76      4.39 o 
   2   1   2       27.75       26.12      1.80 o 
   3   1   2       57.03       44.95      3.17 o 
   4   1   2     1748.92     1723.43     18.01 o 
   5   1   2        4.10       14.75      1.62 o 
   6   1   2      102.43      105.67      3.40 o 
   7   1   2      590.59      579.98      8.10 o 
   8   1   2      506.48      474.32      7.89 o 
   9   1   2      630.12      655.37      9.99 o 
  10   1   2      396.08      397.00      7.67 o 
  11   1   2      102.68      109.89      4.79 o 
  12   1   2       85.70       86.92      6.11 o 
  13   1   2       81.35      102.57      7.33 o 
 -15   2   2       10.08       14.37      4.51 o 
 -14   2   2       13.19       13.32      3.94 o 
 -13   2   2      182.23      212.17      7.43 o 
 -12   2   2       29.85       33.80      4.28 o 
 -11   2   2       55.38       58.12      4.25 o 
 -10   2   2        5.91        7.73      2.32 o 
  -9   2   2     2259.56     2213.11     23.50 o 
  -8   2   2      265.80      281.64      4.39 o 
  -7   2   2      590.41      592.11      7.56 o 
  -6   2   2     3837.44     3950.92     39.73 o 
  -5   2   2     4142.64     4312.05     49.79 o 
  -4   2   2    11767.85    11862.03    131.82 o 
  -3   2   2       31.38       17.08      2.04 o 
  -2   2   2     8661.79     8981.46     92.60 o 
  -1   2   2     1435.56     1579.62     22.60 o 
   0   2   2      889.76      751.80     10.57 o 
   1   2   2     1837.59     1773.59     23.00 o 
   3   2   2      698.87      609.29     11.31 o 
   4   2   2      657.42      731.10     12.91 o 
   5   2   2     2636.19     2552.91     28.19 o 
   6   2   2       72.53       65.22      2.93 o 
   7   2   2      514.94      488.19      8.55 o 
   8   2   2      592.87      591.02      9.33 o 
   9   2   2      392.27      419.00      8.60 o 
  10   2   2        1.36       -2.06      2.77 o 
  11   2   2        4.87        7.61      3.42 o 
  12   2   2       90.80      109.13      5.73 o 
  13   2   2        6.23       11.46      4.60 o 
 -14   3   2       83.53       80.93      7.23 o 
 -13   3   2      170.25      144.70      6.40 o 
 -12   3   2       16.18       14.01      3.24 o 
 -11   3   2      314.80      321.38      8.58 o 
 -10   3   2      106.03       96.84      4.46 o 
  -9   3   2        9.05       10.70      3.35 o 
  -8   3   2        0.65        0.81      1.77 o 
  -7   3   2      739.28      720.17     13.08 o 
  -6   3   2     3101.01     2965.20     42.89 o 
  -5   3   2       20.48       28.45      9.06 o 
  -4   3   2     3225.11     3482.07     48.77 o 
  -3   3   2     2013.76     2006.71     28.67 o 
  -2   3   2     3633.34     3734.04     42.81 o 
  -1   3   2      481.30      503.00      8.89 o 
   0   3   2     1158.96     1237.27     18.52 o 
   1   3   2        8.43        6.76      1.63 o 
   2   3   2     2285.16     2266.94     24.77 o 
   3   3   2     3645.55     3724.69     40.07 o 
   4   3   2      128.50      116.64      3.41 o 
   5   3   2     1142.85     1096.65     14.95 o 
   6   3   2      666.63      652.26     10.11 o 
   7   3   2      492.29      492.83      8.82 o 
   8   3   2       45.06       46.64      3.30 o 
   9   3   2      182.32      201.86     12.28 o 
  10   3   2       14.00       15.80      3.45 o 
  11   3   2        7.32        8.04      3.51 o 
  12   3   2        8.92        2.60      3.63 o 
  13   3   2        0.59        4.28      3.94 o 
 -14   4   2        2.12       -1.71      4.36 o 
 -13   4   2       19.56       12.63      4.64 o 
 -12   4   2      175.72      178.84      9.87 o 
 -11   4   2       10.18        9.31      3.87 o 
 -10   4   2        8.22       14.05      4.02 o 
  -9   4   2        9.81        9.86      3.72 o 
  -8   4   2      734.06      694.89     14.95 o 
  -7   4   2      125.80      137.08      5.47 o 
  -6   4   2      840.06      828.97     14.45 o 
  -5   4   2      115.26      174.46      5.16 o 
  -4   4   2        1.11        5.15      1.30 o 
  -3   4   2      111.97      109.45      4.04 o 
  -2   4   2     2059.97     2221.52     28.88 o 
  -1   4   2      988.06      953.91     13.52 o 
   0   4   2     3443.87     3669.80     46.46 o 
   1   4   2        1.22        5.39      1.44 o 
   2   4   2      122.83      119.21      3.13 o 
   3   4   2      638.83      804.50     10.28 o 
   4   4   2      836.80      793.38     10.47 o 
   5   4   2        0.47       -1.13      1.03 o 
   6   4   2      126.31      105.10      5.60 o 
   7   4   2       80.08       67.83      4.27 o 
   8   4   2      231.61      251.91      7.38 o 
   9   4   2       39.40       30.41      3.76 o 
  10   4   2       26.72       29.32      3.95 o 
  11   4   2       28.90       26.67      4.58 o 
  12   4   2       10.95       10.02      4.01 o 
 -13   5   2        8.47        7.41      5.41 o 
 -12   5   2        4.20        6.64      4.10 o 
 -11   5   2      100.91       89.71      5.73 o 
 -10   5   2       51.60       52.93      5.06 o 
  -9   5   2        7.41        8.18      3.74 o 
  -8   5   2      142.38      134.28      6.13 o 
  -7   5   2       15.08       28.58      3.48 o 
  -6   5   2       27.61       27.02      3.28 o 
  -5   5   2        1.60       -0.84      2.23 o 
  -4   5   2     1020.41     1104.55     15.50 o 
  -3   5   2       62.91       97.74      4.09 o 
  -2   5   2      403.58      376.83      7.05 o 
  -1   5   2        0.84        3.78      1.82 o 
   0   5   2       57.49       81.46      5.84 o 
   1   5   2      162.33      195.66      4.97 o 
   2   5   2      651.15      627.08     10.40 o 
   3   5   2       25.66       23.96      2.65 o 
   4   5   2      649.29      662.42     11.58 o 
   5   5   2       49.29       51.42      3.99 o 
   6   5   2      279.93      247.42      6.47 o 
   7   5   2      101.82       93.21      4.59 o 
   8   5   2        2.47        3.97      2.79 o 
   9   5   2       39.46       37.88      3.96 o 
  10   5   2        3.01        6.32      6.84 o 
  11   5   2        7.10        5.80      5.08 o 
 -12   6   2       18.35       21.45      4.64 o 
 -11   6   2        0.06        7.05      4.14 o 
 -10   6   2        0.40        6.56      3.85 o 
  -9   6   2      363.31      352.23     10.00 o 
  -8   6   2      373.15      354.77     12.04 o 
  -7   6   2        2.98       -1.82      3.11 o 
  -6   6   2        8.63       12.05      3.21 o 
  -5   6   2      537.54      563.31     11.52 o 
  -4   6   2      924.47      870.46     17.90 o 
  -3   6   2      106.81       99.71      5.39 o 
  -2   6   2      322.37      295.93      8.98 o 
  -1   6   2      354.04      366.35     11.84 o 
   0   6   2      875.54      846.05     13.45 o 
   1   6   2       41.38       37.26      3.02 o 
   2   6   2      634.70      638.60     13.81 o 
   3   6   2       36.16       25.15      5.77 o 
   4   6   2      298.82      316.02      8.96 o 
   5   6   2        0.29       -1.21      3.16 o 
   6   6   2      235.36      218.39      8.74 o 
   7   6   2        3.08        4.85      3.69 o 
   8   6   2      126.29      131.04     11.16 o 
   9   6   2        0.27       -4.22      3.85 o 
  10   6   2       13.88       15.80      7.38 o 
  11   6   2        3.02        4.16      5.25 o 
 -11   7   2       20.92       20.56      4.47 o 
 -10   7   2      133.91      155.73      7.22 o 
  -9   7   2        3.43        4.21      6.16 o 
  -8   7   2       16.15       14.73      4.02 o 
  -7   7   2      421.80      423.32     17.33 o 
  -6   7   2      634.48      611.79     15.34 o 
  -5   7   2       79.80       69.73      5.62 o 
  -4   7   2       35.59       28.59      4.21 o 
  -3   7   2      971.24     1108.89     25.31 o 
  -2   7   2      175.08      170.04      7.23 o 
  -1   7   2       37.59       44.33      4.03 o 
   0   7   2      363.32      363.06      9.88 o 
   1   7   2       14.61        8.50      3.26 o 
   2   7   2     1809.35     1855.73     29.88 o 
   3   7   2      226.07      262.59      8.36 o 
   4   7   2       10.37        6.30      4.04 o 
   5   7   2      110.26       99.06      6.05 o 
   6   7   2      465.17      454.04     14.24 o 
   7   7   2       44.51       52.05      5.74 o 
   8   7   2       18.30       14.68      4.65 o 
   9   7   2        2.56       -6.17      4.11 o 
  -9   8   2       46.46       65.65      6.44 o 
  -8   8   2      113.66      106.64      7.14 o 
  -7   8   2      114.52      107.74     13.25 o 
  -6   8   2        4.97        1.84      5.21 o 
  -5   8   2       18.02       26.40      6.25 o 
  -4   8   2       44.00       61.51      7.01 o 
  -3   8   2      253.82      235.57     11.64 o 
  -2   8   2      179.82      175.86     11.41 o 
  -1   8   2      256.07      265.20     10.07 o 
   0   8   2      332.97      351.19      9.56 o 
   1   8   2      379.85      386.66     10.24 o 
   2   8   2      261.56      238.37      8.28 o 
   3   8   2       56.25       66.43      5.31 o 
   4   8   2      143.37      152.81      8.40 o 
   5   8   2       78.47       87.97      6.31 o 
   6   8   2      108.52      103.83      6.92 o 
   7   8   2      112.25      104.65      7.12 o 
   8   8   2      156.13      169.15      8.87 o 
  -7   9   2        8.91        1.95      5.25 o 
  -6   9   2       85.37       87.34      8.27 o 
  -5   9   2      205.12      183.61     10.41 o 
  -4   9   2      433.93      411.75     22.46 o 
  -3   9   2       92.08      110.83     10.68 o 
  -2   9   2       54.73       50.21      7.01 o 
  -1   9   2      136.57      114.60      9.94 o 
   0   9   2      196.62      185.51      9.31 o 
   1   9   2       70.93       77.60      9.23 o 
   2   9   2       22.21       31.85      4.81 o 
   3   9   2      268.13      293.69      9.90 o 
   4   9   2      267.56      275.24      9.90 o 
   5   9   2      199.70      218.30      9.33 o 
  -1  10   2       82.38       90.08      9.33 o 
 -15   1   3       70.27       67.53      7.93 o 
 -14   1   3       26.99       30.97      4.51 o 
 -13   1   3       13.34       10.46      3.19 o 
 -12   1   3      388.85      405.85      8.93 o 
 -11   1   3       92.38       97.89      4.33 o 
 -10   1   3      962.86      933.55     13.03 o 
  -9   1   3      253.96      214.22      5.07 o 
  -8   1   3     1537.70     1398.74     14.83 o 
  -7   1   3      878.87      979.19     11.42 o 
  -6   1   3     1784.48     2138.69     25.94 o 
  -5   1   3     1501.62     1504.75     19.93 o 
  -4   1   3        6.45       10.25      2.21 o 
  -3   1   3     2076.13     2038.77     34.10 o 
  -2   1   3     1077.76     1197.96     14.26 o 
  -1   1   3      288.67      362.25      5.97 o 
   0   1   3    35424.86    36016.96    440.31 o 
   1   1   3     4321.09     4464.86     50.50 o 
   2   1   3       38.08       44.76      2.30 o 
   3   1   3      432.83      375.18      7.68 o 
   4   1   3      866.40      822.96     10.22 o 
   5   1   3       65.78       69.74      2.44 o 
   6   1   3     1692.45     1714.72     18.78 o 
   7   1   3      653.19      611.92      9.08 o 
   8   1   3      146.89      146.21      4.52 o 
   9   1   3        6.68        9.26      2.45 o 
  10   1   3        3.88        4.15      2.87 o 
  11   1   3        6.25        3.48      3.35 o 
  12   1   3       11.05       11.48      3.97 o 
  13   1   3      143.71      162.13     13.57 o 
 -15   2   3        7.09       12.49      4.30 o 
 -14   2   3       46.54       53.87      5.18 o 
 -13   2   3      211.79      215.45     10.63 o 
 -12   2   3        0.40       -3.52      2.35 o 
 -11   2   3      628.97      580.73      9.76 o 
 -10   2   3      856.11      882.81     12.77 o 
  -9   2   3      917.28      904.97     12.65 o 
  -8   2   3      719.41      800.19      9.47 o 
  -7   2   3      214.88      265.75      4.43 o 
  -6   2   3     1438.53     1426.81     17.92 o 
  -5   2   3     3003.40     2991.89     34.65 o 
  -4   2   3      347.92      375.27      7.51 o 
  -3   2   3     2890.45     2994.21     42.85 o 
  -2   2   3      258.52      323.70      4.86 o 
  -1   2   3     1726.86     1769.55     25.92 o 
   0   2   3      522.21      574.85      9.99 o 
   1   2   3        3.51        7.02      2.24 o 
   2   2   3     1139.79     1194.49     16.15 o 
   3   2   3     2365.09     2259.74     24.96 o 
   4   2   3       56.08       48.79      2.58 o 
   5   2   3      336.21      348.63      5.75 o 
   6   2   3      262.55      258.38      5.31 o 
   7   2   3      487.36      463.84      8.60 o 
   8   2   3      143.17      150.26      5.71 o 
   9   2   3       48.20       52.67      4.88 o 
  10   2   3      385.97      359.68      8.21 o 
  11   2   3      172.40      187.96      8.09 o 
  12   2   3       15.10       22.63      6.43 o 
  13   2   3       24.98       25.41      5.35 o 
 -15   3   3        1.68       13.47      5.66 o 
 -14   3   3       82.36       78.17      6.47 o 
 -13   3   3       23.36       32.92      5.39 o 
 -12   3   3      230.65      236.54      8.48 o 
 -11   3   3      772.68      719.05     15.03 o 
 -10   3   3      212.41      201.74      7.63 o 
  -9   3   3       42.12       42.92      4.11 o 
  -8   3   3       15.41       13.51      2.95 o 
  -7   3   3     1570.79     1538.13     19.32 o 
  -6   3   3       39.71       34.27      2.96 o 
  -5   3   3      446.19      420.41      6.78 o 
  -4   3   3     7563.31     7857.42    126.27 o 
  -3   3   3     4189.06     4468.27     51.52 o 
  -2   3   3     2995.58     3006.96     32.29 o 
  -1   3   3      230.24      267.56      6.21 o 
   0   3   3       11.98        1.88      1.51 o 
   1   3   3      226.28      251.00      5.43 o 
   2   3   3      998.85      989.56     11.88 o 
   3   3   3      100.38      126.03      3.29 o 
   4   3   3      616.57      622.41      9.50 o 
   5   3   3     2711.25     2663.73     30.12 o 
   6   3   3      375.37      415.35      8.89 o 
   7   3   3     1705.14     1689.41     22.52 o 
   8   3   3       53.74       52.33      5.38 o 
   9   3   3      301.73      279.46      9.45 o 
  10   3   3       44.95       53.50      4.66 o 
  11   3   3       14.06       13.50      3.78 o 
  12   3   3      133.38      132.38      6.48 o 
 -14   4   3       12.21       -3.54      4.32 o 
 -13   4   3       88.72       79.38      6.43 o 
 -12   4   3      151.20      153.20      9.46 o 
 -11   4   3      805.17      771.10     16.04 o 
 -10   4   3      292.96      249.08      8.44 o 
  -9   4   3      578.62      494.59     11.44 o 
  -8   4   3      651.36      647.72     13.00 o 
  -7   4   3     2846.12     2807.38     41.42 o 
  -6   4   3      636.36      639.99     11.70 o 
  -5   4   3      366.52      338.95      7.16 o 
  -4   4   3     1460.39     1334.41     20.65 o 
  -3   4   3     1969.77     1942.59     23.37 o 
  -2   4   3     2014.61     1934.82     23.17 o 
  -1   4   3        2.35        1.16      1.32 o 
   0   4   3     4671.19     4825.51     68.60 o 
   1   4   3      337.72      275.79      6.00 o 
   2   4   3       13.73        6.80      1.70 o 
   3   4   3       49.86       63.59      3.77 o 
   4   4   3      307.02      291.32      5.80 o 
   5   4   3     1207.87     1189.12     24.55 o 
   6   4   3       29.75       22.58      3.71 o 
   7   4   3      729.59      703.73     12.89 o 
   8   4   3      418.58      426.70     10.70 o 
   9   4   3      461.14      500.53     15.94 o 
  10   4   3       91.88       98.54      7.97 o 
  11   4   3       20.40       14.31      4.37 o 
  12   4   3       26.16       27.15      4.49 o 
 -13   5   3      140.86      143.19      8.73 o 
 -12   5   3       95.39       96.45      6.62 o 
 -11   5   3       60.31       59.13      5.35 o 
 -10   5   3      617.45      605.68     13.52 o 
  -9   5   3     1454.58     1385.54     23.64 o 
  -8   5   3      803.69      804.16     16.68 o 
  -7   5   3        8.20        9.53      3.21 o 
  -6   5   3     1393.47     1346.87     21.51 o 
  -5   5   3     2139.70     2195.99     47.01 o 
  -4   5   3      118.94      115.89      4.08 o 
  -3   5   3       27.60       26.95      2.99 o 
  -2   5   3      531.03      515.04      8.76 o 
  -1   5   3     3438.78     3520.44     50.66 o 
   0   5   3      425.91      445.93      7.88 o 
   1   5   3      771.51      806.02     12.33 o 
   2   5   3     1231.67     1167.41     15.10 o 
   3   5   3     1077.34     1008.83     15.12 o 
   4   5   3      196.64      194.69      4.97 o 
   5   5   3        0.91       -3.16      2.34 o 
   6   5   3      387.65      388.96     10.14 o 
   7   5   3        6.49        7.15      2.97 o 
   8   5   3      102.89      112.70      6.26 o 
   9   5   3      125.73      128.28      6.60 o 
  10   5   3       54.08       51.64      6.16 o 
  11   5   3      142.27      165.10      7.98 o 
 -12   6   3       65.24       68.72      6.10 o 
 -11   6   3      273.02      276.23      9.78 o 
 -10   6   3      243.51      234.00      8.88 o 
  -9   6   3        7.53        0.57      3.55 o 
  -8   6   3       82.51       86.29      5.37 o 
  -7   6   3       40.03       39.17      3.96 o 
  -6   6   3       22.58       25.50      4.38 o 
  -5   6   3      103.09      116.15      6.46 o 
  -4   6   3       76.04       80.23      3.81 o 
  -3   6   3     2034.56     2098.50     32.09 o 
  -2   6   3      173.08      199.86      5.65 o 
  -1   6   3      664.64      677.35     12.78 o 
   0   6   3     1919.96     1939.19     26.66 o 
   1   6   3     2382.22     2435.96     32.99 o 
   2   6   3       83.48       83.87      3.98 o 
   3   6   3      103.54      110.31      7.12 o 
   4   6   3      723.53      728.04     14.79 o 
   5   6   3      274.07      263.22      8.43 o 
   6   6   3      129.27      132.08      6.81 o 
   7   6   3       18.64       14.20      5.74 o 
   8   6   3      175.61      159.59      8.04 o 
   9   6   3       67.01       57.42      6.73 o 
  10   6   3       31.31       31.73      7.97 o 
 -11   7   3        0.44        3.33      4.22 o 
 -10   7   3        0.46       -4.42      4.68 o 
  -9   7   3       39.40       46.20      5.79 o 
  -8   7   3       92.34       92.21      9.41 o 
  -7   7   3       35.95       39.65      5.07 o 
  -6   7   3       38.37       38.62      4.95 o 
  -5   7   3      249.57      263.01      8.77 o 
  -4   7   3       10.30       14.28      4.58 o 
  -3   7   3        1.24        2.21      3.07 o 
  -2   7   3      198.65      229.74      7.59 o 
  -1   7   3      545.49      568.34     11.96 o 
   0   7   3      491.57      581.47     12.29 o 
   1   7   3      156.45      170.18      6.90 o 
   2   7   3      573.22      554.84     12.34 o 
   3   7   3      493.91      498.13     12.77 o 
   4   7   3       19.70       15.95      3.81 o 
   5   7   3       65.84       78.90      5.88 o 
   6   7   3       63.89       53.86      5.26 o 
   7   7   3       87.84       62.70      5.79 o 
   8   7   3       40.69       40.20      5.33 o 
   9   7   3       48.65       51.39      6.71 o 
  -9   8   3       69.21       66.83      7.02 o 
  -8   8   3       16.71       29.02      6.70 o 
  -7   8   3       13.62        5.19      5.21 o 
  -6   8   3      400.26      380.51     12.40 o 
  -5   8   3      496.62      482.57     11.55 o 
  -4   8   3      321.37      328.84     11.01 o 
  -3   8   3      109.62      118.84      8.95 o 
  -2   8   3      403.52      411.61     11.70 o 
  -1   8   3      129.76      119.70      6.12 o 
   0   8   3       17.81       19.53      3.88 o 
   1   8   3       13.33       16.20      4.89 o 
   2   8   3       81.00       98.73      6.07 o 
   3   8   3      159.40      173.68      8.20 o 
   4   8   3       50.01       59.85      6.48 o 
   5   8   3       28.72       17.79      4.54 o 
   6   8   3      123.81      110.26     13.92 o 
   7   8   3      177.40      173.31     11.58 o 
  -7   9   3      124.29      111.64     10.37 o 
  -6   9   3        1.96       -3.75      9.20 o 
  -5   9   3        2.18        1.82      5.45 o 
  -4   9   3      251.05      247.50     12.46 o 
  -3   9   3      396.67      406.10     15.82 o 
  -2   9   3      107.38       97.78      7.32 o 
  -1   9   3        2.80        0.64      7.14 o 
   0   9   3      143.52      150.79      9.56 o 
   1   9   3      298.54      273.83      9.53 o 
   2   9   3       10.29        7.45      4.07 o 
   3   9   3        6.88        7.54      4.68 o 
   4   9   3       89.32       86.73      6.57 o 
 -15   0   4      162.94      183.50     10.41 o 
 -14   0   4       70.12       62.48      7.01 o 
 -13   0   4      335.61      413.80     14.06 o 
 -12   0   4      161.81      160.43      9.10 o 
 -11   0   4      597.85      572.98     12.37 o 
 -10   0   4     1986.23     2031.60     37.09 o 
  -9   0   4     1966.34     1855.80     33.60 o 
  -8   0   4     8388.87     8488.22    117.64 o 
  -7   0   4     3391.20     3611.78     51.54 o 
  -6   0   4      178.48      140.81      4.44 o 
  -5   0   4      107.59      111.05      3.80 o 
  -4   0   4     1284.85     1171.94     19.75 o 
  -3   0   4     1898.87     2062.59     41.04 o 
  -2   0   4    10041.07    10615.20    203.88 o 
  -1   0   4    86011.38    73624.21   2047.49 o 
   0   0   4    19704.76    17379.00    486.66 o 
   1   0   4       84.67       83.89      3.53 o 
   2   0   4       80.21       46.95      4.42 o 
   3   0   4     3761.48     3817.91     62.41 o 
   4   0   4     3753.09     3667.07     60.41 o 
   5   0   4       70.90      106.49      7.29 o 
   6   0   4       11.95       23.96      4.26 o 
   7   0   4      472.97      414.27     11.43 o 
   8   0   4     1284.04     1338.83     26.57 o 
   9   0   4        9.54       10.23      5.74 o 
  10   0   4      155.92      152.14      8.44 o 
  11   0   4        2.63       -4.13      4.06 o 
  12   0   4       10.41       15.25      6.49 o 
 -15   1   4      152.91      166.26      8.08 o 
 -14   1   4      116.54      124.47      6.07 o 
 -13   1   4      254.91      248.00     12.33 o 
 -12   1   4      320.71      312.91      7.19 o 
 -11   1   4      263.39      283.08      6.37 o 
 -10   1   4     1037.37     1026.54     12.75 o 
  -9   1   4      376.73      358.68      5.99 o 
  -8   1   4       30.57       28.28      1.99 o 
  -7   1   4     1353.75     1232.20     17.09 o 
  -6   1   4     4326.20     4469.23     50.99 o 
  -5   1   4       65.29       50.76      2.20 o 
  -4   1   4       14.17        9.63      1.45 o 
  -3   1   4      365.25      343.98      6.60 o 
  -2   1   4     1256.39     1247.22     15.48 o 
  -1   1   4      825.60      964.81     12.75 o 
   0   1   4     1241.80     1375.95     17.76 o 
   1   1   4     3619.14     3953.53     54.78 o 
   2   1   4     2912.87     2746.03     31.96 o 
   3   1   4     1302.42     1254.26     20.19 o 
   4   1   4      506.48      438.46     12.21 o 
   5   1   4     2093.85     2028.32     21.53 o 
   6   1   4      723.89      691.31      9.57 o 
   7   1   4       68.10       58.90      2.90 o 
   8   1   4      192.04      195.43      7.13 o 
   9   1   4       67.96       69.22      4.20 o 
  10   1   4      293.70      303.70      7.86 o 
  11   1   4      109.87      110.32      6.23 o 
  12   1   4       18.23       13.01      4.30 o 
 -15   2   4        1.24       -4.01      4.73 o 
 -14   2   4      344.24      351.10     14.06 o 
 -13   2   4        4.56        3.05      2.61 o 
 -12   2   4      239.11      239.46      6.04 o 
 -11   2   4      497.90      481.68      8.63 o 
 -10   2   4       72.10       69.29      3.25 o 
  -9   2   4      616.22      582.53     15.73 o 
  -8   2   4      119.13      133.99      5.16 o 
  -7   2   4     2985.40     2848.54     33.83 o 
  -6   2   4       27.31       35.55      2.20 o 
  -5   2   4      432.00      348.55      5.71 o 
  -4   2   4      543.36      593.23      9.24 o 
  -3   2   4      629.08      595.69     10.15 o 
  -1   2   4      525.09      504.18      9.17 o 
   0   2   4     1059.68     1032.81     14.58 o 
   1   2   4       29.92       36.09      2.10 o 
   2   2   4      704.77      650.54      8.25 o 
   3   2   4       65.40       88.28      2.89 o 
   4   2   4       50.55       39.58      2.74 o 
   5   2   4     1185.90     1211.78     14.82 o 
   6   2   4      774.17      774.50     10.77 o 
   7   2   4     1074.11     1056.77     14.96 o 
   8   2   4      103.16       88.25      4.35 o 
   9   2   4      839.29      861.44     13.48 o 
  10   2   4      101.29      111.72      5.88 o 
  11   2   4       52.62       47.96      5.53 o 
  12   2   4       30.41       24.58      5.04 o 
 -15   3   4        9.52       11.74      5.34 o 
 -14   3   4       18.12       20.98      6.18 o 
 -13   3   4       13.02       25.07      4.68 o 
 -12   3   4       53.73       64.07      6.05 o 
 -11   3   4       14.84       12.62      3.85 o 
 -10   3   4       71.70       73.02      4.05 o 
  -9   3   4      399.72      397.16      7.74 o 
  -8   3   4      183.24      150.65      4.58 o 
  -7   3   4      122.00      112.95      3.62 o 
  -6   3   4       43.04       41.34      3.00 o 
  -5   3   4     3674.58     3574.29     45.76 o 
  -4   3   4     2606.87     2613.09     30.91 o 
  -3   3   4     1563.68     1681.13     18.88 o 
  -2   3   4     1479.48     1567.85     21.22 o 
  -1   3   4     1175.19     1201.56     15.28 o 
   0   3   4     5595.11     5694.39     71.10 o 
   1   3   4       40.20       30.81      2.47 o 
   2   3   4        3.10        4.07      1.35 o 
   3   3   4      358.11      343.67      7.41 o 
   4   3   4     2087.30     2085.78     23.99 o 
   5   3   4      117.44      124.46      5.12 o 
   6   3   4        4.44       -0.16      2.58 o 
   7   3   4      354.69      351.28      8.53 o 
   8   3   4      298.30      314.64      8.36 o 
   9   3   4      105.81      120.24      6.87 o 
  10   3   4      105.20      107.14      5.48 o 
  11   3   4       24.08       23.10      4.05 o 
  12   3   4       23.15       22.82      5.01 o 
 -14   4   4       11.51        0.65      5.07 o 
 -13   4   4        0.17       -0.44      4.13 o 
 -12   4   4       42.88       46.25      5.28 o 
 -11   4   4        8.61        9.87      3.89 o 
 -10   4   4        3.49        6.03      3.58 o 
  -9   4   4      687.92      656.44     13.63 o 
  -8   4   4      185.52      164.21      6.30 o 
  -7   4   4      434.13      455.48      9.86 o 
  -6   4   4     1675.92     1632.11     22.54 o 
  -4   4   4      177.87      202.99      5.55 o 
  -3   4   4     3149.68     3418.45     36.92 o 
  -2   4   4      281.67      331.33      5.32 o 
  -1   4   4      116.79      212.00      8.10 o 
   0   4   4      796.04      799.07     12.42 o 
   1   4   4     1955.06     1963.43     26.66 o 
   2   4   4     2429.80     2464.66     27.44 o 
   3   4   4      842.85      857.21     13.86 o 
   4   4   4        9.47        4.81      1.63 o 
   5   4   4        9.88        5.29      2.45 o 
   6   4   4      471.44      477.41     12.12 o 
   7   4   4      214.30      218.83      8.01 o 
   8   4   4      245.64      266.10      9.56 o 
   9   4   4      108.83      107.33      6.69 o 
  10   4   4       15.55       16.82      4.56 o 
  11   4   4        5.79        5.82      4.35 o 
 -13   5   4       17.41       19.17      4.83 o 
 -12   5   4       14.42       22.00      4.76 o 
 -11   5   4        4.77        6.37      4.02 o 
 -10   5   4       18.36       10.08      3.85 o 
  -9   5   4       12.14        7.55      3.65 o 
  -8   5   4      682.80      729.81     14.46 o 
  -7   5   4       81.70      106.05     10.10 o 
  -6   5   4        0.93       10.66      3.47 o 
  -5   5   4      249.84      251.83     10.66 o 
  -4   5   4       28.37       19.52      2.41 o 
  -3   5   4       61.88       79.49      3.22 o 
  -2   5   4      218.19      268.04      5.70 o 
  -1   5   4      111.90      144.16      3.21 o 
   0   5   4       59.77       43.00      3.08 o 
   1   5   4        2.94        0.63      1.61 o 
   2   5   4      236.78      258.84      6.75 o 
   3   5   4       34.78       40.82      4.27 o 
   4   5   4      189.17      210.36      5.55 o 
   5   5   4      222.29      232.90      7.12 o 
   6   5   4       19.69       14.86      3.10 o 
   7   5   4        0.07       -0.32      3.03 o 
   8   5   4        4.64       11.70      3.77 o 
   9   5   4       32.34       28.62      4.54 o 
  10   5   4        0.23       -2.36      3.84 o 
 -12   6   4        5.43       11.70      4.68 o 
 -11   6   4      154.12      185.79      8.42 o 
 -10   6   4       48.15       49.09      4.99 o 
  -9   6   4       36.74       40.01      4.56 o 
  -8   6   4      162.46      146.72      8.01 o 
  -7   6   4      134.42      119.83      7.02 o 
  -6   6   4       62.83       63.39      5.60 o 
  -5   6   4      160.38      165.30      7.69 o 
  -4   6   4       69.15       62.12      3.74 o 
  -3   6   4      594.24      578.89     10.44 o 
  -2   6   4       11.66        8.86      2.26 o 
  -1   6   4       35.19       52.71      5.12 o 
   0   6   4        5.89       11.04      2.21 o 
   1   6   4      338.17      339.62      7.86 o 
   2   6   4      702.50      681.33     11.71 o 
   3   6   4        8.49       13.98      3.37 o 
   4   6   4       35.21       27.25      3.92 o 
   5   6   4      110.26      110.90      6.03 o 
   6   6   4      421.61      446.60     15.73 o 
   7   6   4       45.36       40.30      5.51 o 
   8   6   4        0.44        2.60      4.52 o 
   9   6   4       16.42        8.98      5.17 o 
 -11   7   4        2.81        1.07      4.11 o 
 -10   7   4       13.72       12.76      4.11 o 
  -9   7   4      157.58      142.75      8.70 o 
  -8   7   4      640.20      630.36     21.83 o 
  -7   7   4       22.63       17.27      4.52 o 
  -6   7   4        8.36        4.98      3.78 o 
  -5   7   4      178.17      175.00      7.99 o 
  -4   7   4      118.81      137.05      6.12 o 
  -3   7   4       63.77       59.13      4.05 o 
  -2   7   4      244.37      208.25      7.16 o 
  -1   7   4       46.51       52.67      4.24 o 
   0   7   4        1.35       -1.43      2.86 o 
   1   7   4        8.64       22.20      3.49 o 
   2   7   4       31.35       38.02      4.03 o 
   3   7   4      428.94      430.28     10.82 o 
   4   7   4      360.20      374.82     11.82 o 
   5   7   4       28.93       32.88      4.66 o 
   6   7   4       19.06       10.87      4.23 o 
   7   7   4       30.62       21.64      5.03 o 
   8   7   4       82.51       89.33      7.84 o 
  -9   8   4       25.41       21.54      5.62 o 
  -8   8   4        0.76       -5.05      4.33 o 
  -7   8   4      113.46      127.63      8.17 o 
  -6   8   4      442.82      446.28     19.12 o 
  -5   8   4      183.73      169.38     14.76 o 
  -4   8   4       42.93       51.80      4.71 o 
  -3   8   4       60.55       80.85      5.47 o 
  -2   8   4      291.52      299.37      8.95 o 
  -1   8   4        6.15       -0.68      3.30 o 
   0   8   4        2.75       -2.76      3.34 o 
   1   8   4       87.96       80.92      5.35 o 
   2   8   4      131.52      143.33      6.91 o 
   3   8   4      108.96      116.48      6.54 o 
   4   8   4        3.46        6.10      4.25 o 
   5   8   4       65.15       54.76      5.61 o 
   6   8   4       38.82       32.01      5.22 o 
  -7   9   4       60.38       78.05      7.81 o 
  -6   9   4       39.54       34.03      5.77 o 
  -5   9   4      108.34      127.88     10.19 o 
  -4   9   4      271.70      300.82      9.93 o 
  -3   9   4      629.26      634.15     14.18 o 
  -2   9   4      690.42      684.55     22.35 o 
  -1   9   4      354.46      324.78     11.19 o 
   0   9   4      273.58      292.21      9.99 o 
   1   9   4      243.33      225.33     11.05 o 
   2   9   4      162.95      176.24      8.17 o 
   3   9   4       37.23       45.66      6.91 o 
   4   9   4       11.37       16.14      7.23 o 
 -15   1   5       43.58       38.50      4.68 o 
 -14   1   5        4.62        3.29      3.61 o 
 -13   1   5      292.96      298.07      8.34 o 
 -12   1   5      149.31      143.75      5.20 o 
 -11   1   5       46.14       47.83      3.05 o 
 -10   1   5      145.82      134.92      4.26 o 
  -9   1   5      912.95      916.93     19.04 o 
  -8   1   5      341.66      367.57      7.54 o 
  -7   1   5        8.61       12.59      1.98 o 
  -6   1   5     2323.30     2185.97     26.14 o 
  -5   1   5       14.54       16.84      1.58 o 
  -4   1   5       79.65       94.61      4.57 o 
  -3   1   5     3118.21     3213.82     40.50 o 
  -2   1   5      805.83      956.81     20.87 o 
  -1   1   5     1287.36     1499.61     23.79 o 
   0   1   5      157.60      153.29      3.48 o 
   1   1   5      399.86      447.62      6.45 o 
   2   1   5      861.70      953.14     13.97 o 
   3   1   5     3424.66     3219.27     57.07 o 
   4   1   5       70.38       85.95      3.65 o 
   5   1   5      593.14      606.39     10.52 o 
   6   1   5       67.15       68.86      3.56 o 
   7   1   5       45.73       45.48      3.57 o 
   8   1   5        8.49        2.89      2.66 o 
   9   1   5       39.74       38.51      3.71 o 
  10   1   5       19.40       15.40      3.92 o 
  11   1   5        1.98       -4.27      3.55 o 
  12   1   5        8.54       11.27      4.32 o 
 -15   2   5      121.27      111.29      9.37 o 
 -14   2   5        4.11        9.55      4.21 o 
 -13   2   5       76.90       77.01      6.48 o 
 -12   2   5      670.94      667.01     11.73 o 
 -11   2   5      609.87      620.51     10.76 o 
 -10   2   5      406.11      409.80      8.94 o 
  -9   2   5       59.24       65.19      3.92 o 
  -8   2   5      669.06      622.81     10.80 o 
  -7   2   5      308.61      281.05      5.74 o 
  -6   2   5       21.78       29.16      2.02 o 
  -5   2   5      578.42      643.33     11.66 o 
  -4   2   5     5361.23     5417.09     68.30 o 
  -3   2   5     1505.92     1484.56     18.19 o 
  -2   2   5       37.23       24.17      1.28 o 
  -1   2   5       50.98       43.25      2.43 o 
   0   2   5      404.21      364.46      6.79 o 
   1   2   5     1320.53     1244.04     14.45 o 
   2   2   5       10.30       14.93      2.05 o 
   3   2   5      940.43     1001.86     12.58 o 
   4   2   5      820.24      808.65     11.85 o 
   5   2   5     1563.04     1528.52     24.41 o 
   6   2   5       68.57       73.70      4.09 o 
   7   2   5        8.04       10.52      2.66 o 
   8   2   5      113.13      115.25      4.69 o 
   9   2   5       35.69       32.70      4.11 o 
  10   2   5       96.60       87.95      6.37 o 
  11   2   5        2.29       -1.21      4.09 o 
 -15   3   5       31.58       43.45      7.29 o 
 -14   3   5      208.49      202.00      9.92 o 
 -13   3   5      137.34      139.21      7.32 o 
 -12   3   5      132.15      137.28      5.79 o 
 -11   3   5       22.78       28.61      3.32 o 
 -10   3   5       29.80       30.03      3.14 o 
  -9   3   5       49.47       55.58      3.33 o 
  -8   3   5      158.82      170.43      4.89 o 
  -7   3   5      160.73      157.34      4.50 o 
  -6   3   5      229.74      267.76      5.22 o 
  -5   3   5      746.83      728.55     13.23 o 
  -4   3   5      174.11      204.35      6.59 o 
  -3   3   5     2652.12     2627.11     43.05 o 
  -2   3   5      219.72      206.46      5.75 o 
  -1   3   5     1323.14     1196.81     19.37 o 
   0   3   5     1871.16     1928.21     26.00 o 
   1   3   5      113.62      105.52      4.90 o 
   2   3   5     3976.14     3797.41     44.56 o 
   3   3   5      974.58     1028.23     13.86 o 
   4   3   5       94.23       78.31      3.71 o 
   5   3   5       30.81       34.78      4.03 o 
   6   3   5      200.25      182.97      6.52 o 
   7   3   5      363.30      367.04     12.93 o 
   8   3   5        1.66        1.02      2.73 o 
   9   3   5        1.75        0.76      3.06 o 
  10   3   5      104.29       86.91      7.35 o 
  11   3   5       42.47       53.89      6.69 o 
 -14   4   5      237.00      255.94     10.94 o 
 -13   4   5        8.71       17.07      7.54 o 
 -12   4   5       73.95       77.64      5.78 o 
 -11   4   5       20.33       18.54      3.95 o 
 -10   4   5      699.94      685.92     14.66 o 
  -9   4   5      235.35      217.56      5.74 o 
  -8   4   5      107.24       96.53      3.97 o 
  -7   4   5        3.62        6.19      1.86 o 
  -6   4   5       85.62       76.00      4.09 o 
  -5   4   5     1238.57     1219.98     16.01 o 
  -4   4   5      112.70      111.58      3.79 o 
  -3   4   5      259.17      231.80      4.88 o 
  -2   4   5     1982.30     1979.35     26.87 o 
  -1   4   5     3033.27     3008.47     35.70 o 
   0   4   5      497.51      496.52      8.34 o 
   1   4   5      470.80      465.42      8.91 o 
   2   4   5      976.17      929.18     12.82 o 
   3   4   5       38.29       40.65      2.68 o 
   4   4   5      736.82      703.90     12.10 o 
   5   4   5      300.56      296.51      7.08 o 
   6   4   5     1063.13     1077.11     19.13 o 
   7   4   5      281.55      308.50      9.04 o 
   8   4   5      283.49      267.98     10.84 o 
   9   4   5      495.05      485.44     12.16 o 
  10   4   5       54.48       67.99      5.91 o 
 -13   5   5       25.08       29.10      5.11 o 
 -12   5   5      138.93      141.32      7.58 o 
 -11   5   5      367.92      364.82     10.63 o 
 -10   5   5      238.26      205.18      8.65 o 
  -9   5   5       19.50       12.61      3.65 o 
  -8   5   5      356.53      352.25     11.33 o 
  -7   5   5     1098.96     1031.77     21.34 o 
  -6   5   5       23.40       32.05      5.45 o 
  -5   5   5        5.51        2.37      2.50 o 
  -4   5   5      550.41      514.89      8.01 o 
  -3   5   5     1971.97     1914.37     23.40 o 
  -2   5   5      344.97      353.28      6.45 o 
  -1   5   5        3.44        8.53      3.34 o 
   0   5   5      947.28      892.02     15.75 o 
   1   5   5     1926.82     1966.74     30.56 o 
   2   5   5      177.31      182.09      4.35 o 
   3   5   5      270.27      256.42      5.59 o 
   4   5   5     1083.51     1068.17     16.88 o 
   5   5   5      642.26      652.80     12.07 o 
   6   5   5      276.96      274.93      8.39 o 
   7   5   5       96.73       99.30      5.98 o 
   8   5   5      199.68      208.55      8.19 o 
   9   5   5      144.18      171.41     13.18 o 
  10   5   5       48.59       55.44      5.63 o 
 -12   6   5        9.66        0.97      4.13 o 
 -11   6   5       62.58       69.92      6.79 o 
 -10   6   5      377.89      376.79     10.80 o 
  -9   6   5     1009.16      967.06     22.03 o 
  -8   6   5      512.05      480.54     13.66 o 
  -7   6   5      170.52      183.01      8.65 o 
  -6   6   5     1257.34     1246.56     29.52 o 
  -5   6   5     1043.54     1051.94     21.47 o 
  -4   6   5      133.09      135.13      5.82 o 
  -3   6   5      116.77      135.54      4.85 o 
  -2   6   5     1448.04     1518.76     19.66 o 
  -1   6   5     1752.69     1768.26     33.08 o 
   0   6   5      436.67      436.52      8.11 o 
   1   6   5      648.24      640.49     12.08 o 
   2   6   5      506.63      475.89     10.66 o 
   3   6   5      562.07      539.37     10.19 o 
   4   6   5        2.93       -2.75      2.74 o 
   5   6   5        2.50        8.11      2.87 o 
   6   6   5        0.81        3.13      3.11 o 
   7   6   5        8.95        9.72      3.65 o 
   8   6   5        3.64       -2.88      4.59 o 
   9   6   5       10.44       18.93      6.20 o 
 -11   7   5      202.32      181.96      8.72 o 
 -10   7   5      146.86      172.60      9.81 o 
  -9   7   5      237.69      229.05     10.52 o 
  -8   7   5      185.85      171.59      9.88 o 
  -7   7   5      196.07      211.92      9.47 o 
  -6   7   5      392.71      346.30     11.37 o 
  -5   7   5      522.17      521.30     13.66 o 
  -4   7   5     1308.98     1290.05     25.65 o 
  -3   7   5      280.08      291.52      7.56 o 
  -2   7   5      172.26      188.88      6.89 o 
  -1   7   5      450.85      469.97     10.83 o 
   0   7   5      344.07      340.86      8.96 o 
   1   7   5        1.11       -0.51      3.09 o 
   2   7   5       80.75       87.02      5.20 o 
   3   7   5       60.86       49.35      4.55 o 
   4   7   5       96.66       95.65      6.08 o 
   5   7   5       10.44        4.81      3.95 o 
   6   7   5        0.53       -4.13      4.31 o 
   7   7   5       49.49       49.90      7.94 o 
  -9   8   5        2.85        5.96      5.07 o 
  -8   8   5      238.84      274.77     11.11 o 
  -7   8   5      245.17      227.96     10.30 o 
  -6   8   5        5.33        9.06      4.44 o 
  -5   8   5       45.86       59.64      7.98 o 
  -4   8   5      234.78      234.79      9.51 o 
  -3   8   5      595.43      624.58     14.10 o 
  -2   8   5        1.79       -0.66      3.09 o 
  -1   8   5       32.63       37.51      5.21 o 
   0   8   5       22.43       22.39      3.99 o 
   1   8   5       42.96       39.48      4.43 o 
   2   8   5       61.07       65.64      5.31 o 
   3   8   5       13.68       15.64      4.02 o 
   4   8   5       43.47       48.47      5.29 o 
   5   8   5      117.02      109.83      6.93 o 
  -6   9   5       86.94       98.12      7.76 o 
  -5   9   5       75.05       83.04      7.13 o 
  -4   9   5       17.37       18.56      6.56 o 
  -3   9   5        0.22        8.82      4.16 o 
  -2   9   5       85.67       89.34      9.25 o 
  -1   9   5      102.86      122.59     10.50 o 
   0   9   5        0.73       -2.51      4.25 o 
   1   9   5        0.29        1.37      3.88 o 
   2   9   5       87.52       57.10      5.55 o 
   3   9   5       46.23       54.99      6.91 o 
 -16   0   6      167.10      219.37     13.62 o 
 -15   0   6      152.35      154.42      9.62 o 
 -14   0   6      222.83      234.03     10.90 o 
 -13   0   6       41.94       48.12      5.97 o 
 -12   0   6        4.69        2.18      3.47 o 
 -11   0   6     1250.95     1190.21     23.33 o 
 -10   0   6       15.76       16.56      3.43 o 
  -9   0   6      494.02      488.89     10.08 o 
  -8   0   6       13.56       11.15      2.34 o 
  -7   0   6     2287.45     2105.80     52.89 o 
  -6   0   6     2401.26     2301.03     47.76 o 
  -5   0   6      113.87      107.74      7.73 o 
  -4   0   6      411.71      444.06     11.31 o 
  -3   0   6     1521.62     1459.67     30.07 o 
  -2   0   6     5639.05     5518.17    107.34 o 
  -1   0   6       18.75        6.26      1.89 o 
   0   0   6    10751.74    10756.37    206.96 o 
   1   0   6     3120.24     3286.33     73.26 o 
   2   0   6     2592.61     2513.12     51.12 o 
   3   0   6     1317.38     1308.81     23.95 o 
   4   0   6       42.84       50.34      4.27 o 
   5   0   6     1899.83     1943.51     35.05 o 
   6   0   6       19.94       16.13      4.06 o 
   7   0   6       31.81       43.14      4.95 o 
   8   0   6       14.56       18.16      5.32 o 
   9   0   6       51.03       49.23      5.88 o 
  10   0   6       76.65       85.00      7.45 o 
  11   0   6        0.38       -4.17      5.45 o 
 -15   1   6       14.18       13.25      4.68 o 
 -14   1   6       22.94       26.93      6.35 o 
 -13   1   6       58.97       68.15      6.92 o 
 -12   1   6      212.19      203.93      6.23 o 
 -11   1   6      784.96      779.57     11.87 o 
 -10   1   6       21.60       23.24      2.51 o 
  -9   1   6      854.06      834.22     13.84 o 
  -8   1   6     1115.13     1071.83     14.70 o 
  -7   1   6        7.54        7.91      2.09 o 
  -6   1   6      207.57      202.41      4.47 o 
  -5   1   6     1252.27     1239.94     15.51 o 
  -4   1   6     3096.30     3128.41     96.88 o 
  -3   1   6      815.44      761.61     10.87 o 
  -2   1   6     1179.12     1342.30     20.62 o 
  -1   1   6     5849.73     6015.41     83.96 o 
   0   1   6     4151.35     4180.78     59.03 o 
   1   1   6      569.34      562.96      9.21 o 
   2   1   6      630.35      628.92     17.26 o 
   3   1   6     1327.08     1317.24     21.45 o 
   4   1   6      695.00      652.54     10.84 o 
   5   1   6      202.08      208.17      6.06 o 
   6   1   6      123.53      120.33      5.25 o 
   7   1   6      150.00      161.58      6.17 o 
   8   1   6       87.36       97.27      5.41 o 
   9   1   6      127.06      153.78      6.76 o 
  10   1   6        1.43       -5.26      3.51 o 
  11   1   6        2.57        2.31      6.25 o 
 -15   2   6       41.67       49.60      5.49 o 
 -14   2   6       38.72       31.16      4.56 o 
 -13   2   6      126.17      128.31      6.03 o 
 -12   2   6      113.49      107.99      5.87 o 
 -11   2   6       59.50       50.41      3.94 o 
 -10   2   6     1472.38     1448.56     19.66 o 
  -9   2   6       15.64       15.98      2.63 o 
  -8   2   6       52.66       54.47      3.12 o 
  -7   2   6        7.41        8.45      1.87 o 
  -6   2   6      545.90      605.49      9.73 o 
  -5   2   6     1645.07     1616.74     22.20 o 
  -4   2   6       10.19       16.33      1.83 o 
  -3   2   6     2112.24     2163.21     31.30 o 
  -2   2   6     1459.37     1551.75     18.93 o 
  -1   2   6     2875.12     2780.89     32.75 o 
   0   2   6      827.68      801.52     11.94 o 
   1   2   6     1058.02     1034.62     13.37 o 
   2   2   6       23.37       16.05      2.03 o 
   3   2   6      184.65      179.85      4.37 o 
   4   2   6      812.88      794.43     22.85 o 
   5   2   6        5.63        3.36      2.37 o 
   6   2   6      290.49      275.03      6.98 o 
   7   2   6       46.67       40.74      4.60 o 
   8   2   6      541.99      547.64     13.35 o 
   9   2   6       40.18       41.48      4.56 o 
  10   2   6        7.90        0.91      3.76 o 
  11   2   6       55.66       56.43      6.04 o 
 -15   3   6       75.68       88.74      8.85 o 
 -14   3   6      141.13      129.95     11.19 o 
 -13   3   6       12.78        7.49      3.61 o 
 -12   3   6       71.55       77.02      4.99 o 
 -11   3   6       53.41       53.18      3.78 o 
 -10   3   6       85.32      111.05      5.36 o 
  -9   3   6      148.04      156.81      8.24 o 
  -8   3   6       14.77       14.47      3.00 o 
  -7   3   6      544.19      476.38      8.72 o 
  -6   3   6      209.05      199.80      6.18 o 
  -5   3   6      176.08      201.27      4.76 o 
  -4   3   6       57.83       48.79      2.37 o 
  -3   3   6     1174.55     1195.63     16.84 o 
  -2   3   6       69.96       45.70      3.42 o 
  -1   3   6       40.02       42.47      3.36 o 
   0   3   6      891.21      961.39     14.75 o 
   1   3   6      662.71      647.97      9.60 o 
   2   3   6     1396.73     1395.24     17.90 o 
   3   3   6        6.42        2.04      1.42 o 
   4   3   6        1.37        0.51      2.43 o 
   5   3   6       88.79       71.97      4.35 o 
   6   3   6      587.08      611.98     11.65 o 
   7   3   6       11.30       10.35      3.25 o 
   8   3   6        5.27        8.55      3.25 o 
   9   3   6        2.43        5.11      4.65 o 
  10   3   6      104.57      115.42      8.39 o 
 -14   4   6        7.14        9.47      5.23 o 
 -13   4   6       73.81       84.50      7.16 o 
 -12   4   6       65.97       73.70      6.67 o 
 -11   4   6       14.91       14.00      4.02 o 
 -10   4   6       61.30       72.23      5.27 o 
  -9   4   6      734.43      707.94     11.34 o 
  -8   4   6      456.85      441.31      8.68 o 
  -7   4   6       16.98       14.88      3.68 o 
  -6   4   6       12.50       23.23      3.73 o 
  -5   4   6      129.22      140.68      6.26 o 
  -4   4   6     1200.10     1217.34     21.90 o 
  -3   4   6      380.13      377.81      6.66 o 
  -2   4   6      138.63      146.25      9.30 o 
  -1   4   6       73.97       88.39      4.71 o 
   0   4   6        0.68        0.92      1.71 o 
   1   4   6      337.45      362.84     10.98 o 
   2   4   6        2.57        1.55      1.60 o 
   3   4   6      182.93      182.19      4.41 o 
   4   4   6      114.07      113.94      4.29 o 
   5   4   6        6.41        2.07      2.62 o 
   6   4   6        1.77        3.20      2.96 o 
   7   4   6      290.40      277.29     11.51 o 
   8   4   6        0.20        3.66      3.38 o 
   9   4   6        7.14        4.19      4.14 o 
  10   4   6        1.18        5.02      6.45 o 
 -13   5   6        5.29        0.02      4.29 o 
 -12   5   6       44.82       34.79      4.92 o 
 -11   5   6       25.42       20.23      4.36 o 
 -10   5   6       55.22       49.71      4.83 o 
  -9   5   6      183.62      167.93     10.74 o 
  -8   5   6      114.86       98.74      5.68 o 
  -7   5   6      843.95      904.11     14.41 o 
  -6   5   6      800.73      800.13     14.35 o 
  -5   5   6      154.70      137.95      5.13 o 
  -4   5   6       29.14       18.70      2.14 o 
  -3   5   6      205.77      203.97      4.58 o 
  -2   5   6        4.52       -0.21      2.76 o 
  -1   5   6      565.03      609.46     14.56 o 
   0   5   6       60.72       60.39      4.72 o 
   1   5   6       20.81       27.99      3.33 o 
   2   5   6        0.49       -0.68      1.68 o 
   3   5   6       70.28       70.93      4.32 o 
   4   5   6       12.89       16.87      3.45 o 
   5   5   6      147.50      143.22     10.41 o 
   6   5   6       17.20       13.44      3.69 o 
   7   5   6        3.91        8.09      4.04 o 
   8   5   6        0.83       -4.87      3.25 o 
   9   5   6        0.01        4.18      3.67 o 
 -12   6   6        3.08        8.12      4.26 o 
 -11   6   6       89.01       86.27      6.34 o 
 -10   6   6        1.17       -2.12      6.40 o 
  -9   6   6      105.16       99.80      7.16 o 
  -8   6   6        2.54       -1.02      4.23 o 
  -7   6   6       80.36       72.25      5.91 o 
  -6   6   6        0.49        4.08      3.66 o 
  -5   6   6      301.66      291.24      9.79 o 
  -4   6   6        0.40        1.57      2.92 o 
  -3   6   6      412.65      407.19      7.17 o 
  -2   6   6        0.15        2.11      1.72 o 
  -1   6   6      356.87      342.61      7.84 o 
   0   6   6      135.52      162.51      5.94 o 
   1   6   6       79.81       79.54      4.58 o 
   2   6   6        0.05        0.07      1.88 o 
   3   6   6      351.27      382.16      8.39 o 
   4   6   6      112.20      112.20      6.38 o 
   5   6   6        0.07       -3.06      3.00 o 
   6   6   6        9.23       16.10      3.93 o 
   7   6   6       54.77       55.82      5.11 o 
   8   6   6       12.68       18.23      4.43 o 
 -11   7   6       61.40       62.83      7.31 o 
 -10   7   6        7.97       13.63      5.46 o 
  -9   7   6        5.09        4.96      4.90 o 
  -8   7   6       93.58       92.49      7.16 o 
  -7   7   6      917.29      873.18     20.03 o 
  -6   7   6      789.01      759.69     19.24 o 
  -5   7   6       62.19       57.39      5.60 o 
  -4   7   6      369.33      429.29     17.02 o 
  -3   7   6      255.89      251.16      7.90 o 
  -2   7   6       94.99      100.30      6.48 o 
  -1   7   6      205.31      209.13      7.41 o 
   0   7   6      133.89      147.05      4.64 o 
   1   7   6      448.50      449.67     10.45 o 
   2   7   6      779.30      845.64     16.62 o 
   3   7   6      150.28      153.68      6.89 o 
   4   7   6       70.54       51.61      5.51 o 
   5   7   6      321.81      296.61     10.72 o 
   6   7   6      149.96      156.37      8.89 o 
  -9   8   6      151.73      159.71      9.75 o 
  -8   8   6      315.15      317.24     13.38 o 
  -7   8   6      161.56      151.13      8.80 o 
  -6   8   6       39.43       25.39      8.07 o 
  -5   8   6      157.92      188.92      8.96 o 
  -4   8   6      560.75      529.25     14.35 o 
  -3   8   6      448.40      439.77     12.75 o 
  -2   8   6      249.66      255.48      7.77 o 
  -1   8   6      249.59      272.04      7.83 o 
   0   8   6      423.76      428.46      9.91 o 
   1   8   6      276.20      274.72      8.81 o 
   2   8   6       32.77       37.51      4.56 o 
   3   8   6       42.32       40.01      4.67 o 
   4   8   6      116.37      113.60     13.59 o 
  -6   9   6       79.17       79.70      7.13 o 
  -5   9   6      284.60      284.96     16.67 o 
  -4   9   6      175.45      188.92      9.48 o 
  -3   9   6       65.03       77.99      6.68 o 
  -2   9   6       92.10       66.21      6.41 o 
  -1   9   6      245.21      253.32      8.82 o 
   0   9   6      135.72      118.45      6.13 o 
   1   9   6       20.10       27.03      4.17 o 
 -15   1   7       18.20       13.11      4.83 o 
 -14   1   7        9.75       12.76      4.25 o 
 -13   1   7        2.53        1.43      3.21 o 
 -12   1   7       93.50      101.84      5.87 o 
 -11   1   7      177.74      173.80      6.27 o 
 -10   1   7      495.37      485.11      9.65 o 
  -9   1   7       54.90       53.96      3.59 o 
  -8   1   7      216.01      201.71      5.12 o 
  -7   1   7     5751.02     5901.53     67.46 o 
  -6   1   7       29.12       41.85      2.91 o 
  -5   1   7      594.09      600.53      9.50 o 
  -4   1   7     3386.55     3277.44     52.84 o 
  -3   1   7     1691.80     1687.53     25.45 o 
  -2   1   7      831.89      791.45     13.22 o 
  -1   1   7     8827.15     9314.72    169.54 o 
   0   1   7       91.69       80.83      6.44 o 
   1   1   7      531.16      495.02      9.54 o 
   2   1   7       55.35       58.04      3.80 o 
   3   1   7      111.71      107.41      6.96 o 
   4   1   7      138.18      138.29      6.12 o 
   5   1   7     1012.02     1018.28     16.14 o 
   6   1   7       10.21       18.16      3.30 o 
   7   1   7        0.29       -2.36      2.87 o 
   8   1   7       16.18        9.33      3.46 o 
   9   1   7        1.15        8.11      3.76 o 
  10   1   7       31.15       29.74      4.52 o 
 -15   2   7        1.27       -6.12      4.21 o 
 -14   2   7      157.32      180.40      7.45 o 
 -13   2   7        0.76        0.99      3.30 o 
 -12   2   7      666.84      634.10     13.30 o 
 -11   2   7       49.70       44.28      4.36 o 
 -10   2   7      233.36      238.44      6.37 o 
  -9   2   7      487.47      489.32      8.75 o 
  -8   2   7       35.92       37.88      3.15 o 
  -7   2   7      324.95      303.35     11.63 o 
  -6   2   7     1779.98     1757.28     21.73 o 
  -5   2   7     2499.38     2552.33     33.58 o 
  -4   2   7        4.99        5.32      1.60 o 
  -3   2   7      133.41      150.82      3.73 o 
  -2   2   7     2210.50     2190.44     26.15 o 
  -1   2   7     1402.19     1417.75     17.61 o 
   0   2   7     1018.45     1072.90     13.07 o 
   1   2   7      150.56      169.52      5.05 o 
   2   2   7     1496.33     1539.83     21.04 o 
   3   2   7      569.36      570.83     19.45 o 
   4   2   7       17.09       26.25      4.44 o 
   5   2   7        0.30        2.33      3.19 o 
   6   2   7       97.48      100.13      6.06 o 
   7   2   7      108.69      122.14      6.79 o 
   8   2   7       28.30       27.42      4.76 o 
   9   2   7        8.55        5.30      4.29 o 
  10   2   7        7.55        7.66      5.44 o 
 -15   3   7       90.22      112.26     10.15 o 
 -14   3   7        5.09        7.72      3.96 o 
 -13   3   7       76.43       87.81      5.26 o 
 -12   3   7      374.23      370.55      8.97 o 
 -11   3   7        0.72       -4.48      2.99 o 
 -10   3   7       46.39       56.79      4.05 o 
  -9   3   7      209.93      216.37      6.05 o 
  -8   3   7      407.90      406.09      7.66 o 
  -7   3   7        7.88        6.24      2.39 o 
  -6   3   7       56.74       43.47      3.20 o 
  -5   3   7      865.34      910.04     19.80 o 
  -4   3   7     2653.05     2761.56     36.41 o 
  -3   3   7     3631.71     3722.18     43.43 o 
  -2   3   7      526.34      544.93      9.78 o 
  -1   3   7      846.99      795.49     12.90 o 
   0   3   7      109.36      125.60      4.82 o 
   1   3   7     1625.17     1671.45     19.53 o 
   2   3   7      295.59      311.28      6.13 o 
   3   3   7      122.76      139.78      5.41 o 
   4   3   7      292.87      296.65      7.45 o 
   5   3   7       11.51       17.70      3.31 o 
   6   3   7      168.56      195.05      6.64 o 
   7   3   7        9.47       10.95      3.93 o 
   8   3   7       18.98       17.22      4.54 o 
   9   3   7        3.24       -7.11      4.74 o 
  10   3   7        8.31       13.60      5.49 o 
 -14   4   7        3.10        7.74      5.01 o 
 -13   4   7      167.51      188.58      9.66 o 
 -12   4   7      312.68      296.02      9.35 o 
 -11   4   7      455.14      471.66      9.34 o 
 -10   4   7      339.67      321.07      7.97 o 
  -9   4   7      117.61      122.12      5.86 o 
  -8   4   7     1402.60     1438.69     23.72 o 
  -7   4   7      180.38      147.83     12.01 o 
  -6   4   7       88.90      100.87      4.94 o 
  -5   4   7        2.31        1.21      1.48 o 
  -4   4   7      757.09      723.06     15.54 o 
  -3   4   7     1231.93     1157.03     16.53 o 
  -2   4   7      143.83      124.41      5.03 o 
  -1   4   7     1807.48     1804.98     25.53 o 
   0   4   7      694.04      699.63     12.39 o 
   1   4   7      301.12      269.23      9.62 o 
   2   4   7        1.09        3.10      1.96 o 
   3   4   7        5.11        6.60      2.32 o 
   4   4   7       13.64       22.49      3.32 o 
   5   4   7        1.67       -1.63      2.85 o 
   6   4   7       28.77       23.90      4.03 o 
   7   4   7       67.07       51.50      4.76 o 
   8   4   7       77.11       95.62      7.58 o 
   9   4   7       34.14       41.29      6.20 o 
 -13   5   7      123.73      130.68      8.44 o 
 -12   5   7       16.22       10.00      4.58 o 
 -11   5   7       45.75       50.02      4.99 o 
 -10   5   7      940.00      966.51     19.15 o 
  -9   5   7     1540.56     1488.62     25.80 o 
  -8   5   7       15.45       19.28      3.36 o 
  -7   5   7      351.31      346.23     15.20 o 
  -6   5   7     1784.71     1744.01     27.50 o 
  -5   5   7     1264.40     1242.87     20.42 o 
  -4   5   7       21.02       23.31      2.46 o 
  -3   5   7       45.96       52.89      2.53 o 
  -2   5   7     1470.25     1359.08     34.64 o 
  -1   5   7      551.78      559.80     14.77 o 
   0   5   7      139.19      146.66      6.60 o 
   1   5   7       97.33       89.27      5.45 o 
   2   5   7      283.14      270.24      5.65 o 
   3   5   7      316.84      319.27      8.36 o 
   4   5   7       20.09       18.10      3.59 o 
   5   5   7      128.75      115.22      7.76 o 
   6   5   7       10.53       15.39      5.61 o 
   7   5   7       67.96       62.34      5.45 o 
   8   5   7       72.49       69.23      5.73 o 
 -12   6   7      174.90      204.82     15.76 o 
 -11   6   7      312.01      298.53     11.80 o 
 -10   6   7        7.58        6.40      4.33 o 
  -9   6   7       21.18       22.38      4.95 o 
  -8   6   7       79.99       65.22      6.22 o 
  -7   6   7      703.37      755.83     15.20 o 
  -6   6   7       44.71       41.30      5.44 o 
  -5   6   7      111.52      109.99      6.48 o 
  -4   6   7     1335.94     1309.02     22.01 o 
  -3   6   7      755.92      760.41     11.78 o 
  -2   6   7      171.36      190.27     11.16 o 
  -1   6   7      258.89      261.46      8.30 o 
   0   6   7     1133.80     1124.76     20.10 o 
   1   6   7      235.34      223.35      8.00 o 
   2   6   7      137.72      156.86      4.56 o 
   3   6   7      287.00      292.12      7.54 o 
   4   6   7      536.00      527.42     10.64 o 
   5   6   7      384.31      399.83      9.57 o 
   6   6   7       39.46       41.71      4.49 o 
   7   6   7       74.27       89.35      5.77 o 
 -11   7   7       25.73       33.02      6.20 o 
 -10   7   7       65.30       87.35      9.65 o 
  -9   7   7      187.05      182.28     13.44 o 
  -8   7   7      259.28      262.00     11.08 o 
  -7   7   7       76.02       67.18      6.04 o 
  -6   7   7      105.14      116.05      7.25 o 
  -5   7   7       66.96       69.08      5.60 o 
  -4   7   7        1.98        7.15      3.20 o 
  -3   7   7      138.55      135.75      6.91 o 
  -2   7   7      158.20      147.07      4.81 o 
  -1   7   7      371.07      411.87     14.48 o 
   0   7   7      189.63      194.52     10.15 o 
   1   7   7      256.38      255.06      7.96 o 
   2   7   7      483.10      470.74     11.04 o 
   3   7   7       64.13       59.80      4.89 o 
   4   7   7       97.92      106.28      6.25 o 
   5   7   7       88.78       90.94      6.11 o 
  -9   8   7       38.29       32.47      6.04 o 
  -8   8   7        1.58        0.03      4.44 o 
  -7   8   7       49.41       39.48      5.60 o 
  -6   8   7      222.69      233.44     14.24 o 
  -5   8   7      114.02       98.74     10.39 o 
  -4   8   7        1.13        6.12      3.98 o 
  -3   8   7        6.52        7.28      5.23 o 
  -2   8   7       29.91       27.57      4.18 o 
  -1   8   7        1.19        0.92      3.36 o 
   0   8   7       22.09       29.88      3.92 o 
   1   8   7        0.90        1.10      3.79 o 
   2   8   7       25.62       29.94      4.17 o 
   3   8   7       56.50       70.57      5.33 o 
  -4   9   7       39.88       42.91      5.89 o 
  -3   9   7       33.78       26.14      5.27 o 
  -2   9   7        9.80        5.64      4.44 o 
  -1   9   7       25.24       20.90      4.33 o 
 -15   0   8      115.74      103.07     12.52 o 
 -14   0   8        2.22        5.15      7.36 o 
 -13   0   8       14.55        7.88      5.13 o 
 -12   0   8      163.52      159.39     10.07 o 
 -11   0   8      131.05      111.67      8.67 o 
 -10   0   8      171.85      183.10     11.78 o 
  -9   0   8     2249.79     2092.86     45.67 o 
  -8   0   8      104.33       95.63     11.41 o 
  -7   0   8       97.76       91.73      6.37 o 
  -6   0   8      518.71      519.89     16.57 o 
  -5   0   8     5814.59     5754.12    113.55 o 
  -4   0   8     2037.94     1985.30     41.27 o 
  -3   0   8        2.37       -4.42      2.94 o 
  -2   0   8     7363.85     8084.59    157.25 o 
  -1   0   8    12170.25    12677.89    244.40 o 
   0   0   8      858.38      844.01     23.93 o 
   1   0   8      151.17      164.13      8.10 o 
   2   0   8      170.58      181.31     10.68 o 
   3   0   8      591.85      571.08     15.72 o 
   4   0   8      370.72      384.40     13.21 o 
   5   0   8       13.83        3.51      4.40 o 
   6   0   8      194.42      188.95     10.59 o 
   7   0   8      386.76      420.54     31.66 o 
   8   0   8       92.17       91.94     10.68 o 
   9   0   8       92.55      112.27     25.40 o 
 -15   1   8       48.55       62.89      5.80 o 
 -14   1   8      104.09      109.62      6.21 o 
 -13   1   8       51.39       43.28      4.46 o 
 -12   1   8        5.60        6.27      3.00 o 
 -11   1   8      182.83      169.99      7.28 o 
 -10   1   8      690.76      690.32     12.09 o 
  -9   1   8       10.68        5.62      2.51 o 
  -8   1   8      361.54      319.72      6.92 o 
  -7   1   8     3133.12     3196.41     41.02 o 
  -6   1   8     1849.42     1775.70     21.64 o 
  -5   1   8     1005.64     1002.27     16.12 o 
  -4   1   8      340.88      290.23     20.04 o 
  -3   1   8     2299.27     2282.74     40.53 o 
  -2   1   8      510.02      489.95     10.73 o 
  -1   1   8       65.21       80.52      4.75 o 
   0   1   8      424.00      458.35     16.03 o 
   1   1   8      994.43     1034.42     20.06 o 
   2   1   8      562.74      552.97     15.72 o 
   3   1   8       45.27       37.58      3.85 o 
   4   1   8      242.88      234.27      9.08 o 
   5   1   8      192.03      198.33      7.97 o 
   6   1   8       54.37       60.87      6.59 o 
   7   1   8       33.09       37.21      4.20 o 
   8   1   8       21.56       21.32      4.04 o 
   9   1   8       81.98       82.43      6.62 o 
 -15   2   8      189.83      187.35      7.48 o 
 -14   2   8       31.26       32.58      4.26 o 
 -13   2   8      217.80      236.20      8.50 o 
 -12   2   8      366.67      345.12      9.61 o 
 -11   2   8      516.82      533.20     10.75 o 
 -10   2   8      729.53      703.23     12.61 o 
  -9   2   8      225.51      234.60      6.51 o 
  -8   2   8      989.62      963.22     14.85 o 
  -7   2   8      170.87      157.62      6.97 o 
  -6   2   8      167.20      148.38      5.09 o 
  -5   2   8       21.64       29.82      2.80 o 
  -4   2   8      292.27      260.00      7.01 o 
  -3   2   8      383.14      375.76      7.68 o 
  -2   2   8      265.45      235.96      4.80 o 
  -1   2   8      301.88      317.90      6.52 o 
   0   2   8      108.22      107.66      4.41 o 
   1   2   8      461.48      481.62     10.66 o 
   2   2   8        4.66        3.73      2.54 o 
   3   2   8        0.90        0.38      2.87 o 
   4   2   8        1.29        2.52      2.91 o 
   5   2   8       66.03       70.53      5.29 o 
   6   2   8       51.76       75.62      5.69 o 
   7   2   8        2.06        4.16      3.76 o 
   8   2   8       97.62      101.37      6.92 o 
   9   2   8       57.78       65.66      6.33 o 
 -15   3   8       10.39        9.39      4.28 o 
 -14   3   8        5.06        5.49      3.71 o 
 -13   3   8      309.67      329.75      8.97 o 
 -12   3   8      145.05      139.86      6.65 o 
 -11   3   8       25.27       24.60      3.76 o 
 -10   3   8       38.29       35.45      4.02 o 
  -9   3   8      801.11      774.15     12.11 o 
  -8   3   8      457.19      459.96      9.54 o 
  -7   3   8       34.30       29.40      3.34 o 
  -6   3   8      211.39      226.03     13.99 o 
  -5   3   8      370.18      352.11      7.39 o 
  -4   3   8     1184.81     1191.69     19.60 o 
  -3   3   8       55.21       68.52      2.92 o 
  -2   3   8      120.14      120.11      5.39 o 
  -1   3   8     1064.45     1130.55     14.02 o 
   0   3   8      605.89      568.62      8.87 o 
   1   3   8        3.41        5.59      1.99 o 
   2   3   8        0.27        0.19      2.02 o 
   3   3   8      616.75      608.60     11.10 o 
   4   3   8       60.87       77.14      4.16 o 
   5   3   8        0.70       -4.56      3.04 o 
   6   3   8        8.05        8.92      3.75 o 
   7   3   8       63.82       60.36      5.61 o 
   8   3   8       36.35       37.92      8.42 o 
   9   3   8       43.37       48.99      6.56 o 
 -14   4   8       71.58       73.88      7.31 o 
 -13   4   8       14.87       12.06      3.71 o 
 -12   4   8        0.68        2.98      3.10 o 
 -11   4   8        0.58        0.73      3.18 o 
 -10   4   8      209.34      200.80      8.60 o 
  -9   4   8       13.45       22.57      3.73 o 
  -8   4   8       27.70       31.47      4.04 o 
  -7   4   8      624.41      592.55     12.26 o 
  -6   4   8      420.82      427.42      9.06 o 
  -5   4   8       31.69       25.86      2.45 o 
  -4   4   8      251.21      271.84      5.78 o 
  -3   4   8      302.54      310.45      6.20 o 
  -2   4   8       14.13       28.65      3.31 o 
  -1   4   8      408.42      417.03     21.11 o 
   0   4   8        4.72        6.63      3.34 o 
   1   4   8      440.56      431.46      7.48 o 
   2   4   8      975.55      959.71     13.84 o 
   3   4   8      118.70      124.69      5.25 o 
   4   4   8       26.35       22.92      3.27 o 
   5   4   8      342.20      334.84      9.20 o 
   6   4   8       52.21       49.78      4.60 o 
   7   4   8        4.88        3.87      4.20 o 
   8   4   8       43.81       37.79      6.27 o 
 -13   5   8       10.07       12.64      5.18 o 
 -12   5   8        3.52        3.79      4.36 o 
 -11   5   8        1.81        0.21      4.38 o 
 -10   5   8       14.94       22.10      3.48 o 
  -9   5   8       13.68       14.01      3.66 o 
  -8   5   8       34.68       33.36      3.85 o 
  -7   5   8       50.63       68.22      4.65 o 
  -6   5   8      233.11      261.81      7.73 o 
  -5   5   8       49.52       47.54      3.97 o 
  -4   5   8       76.78       85.49      6.62 o 
  -3   5   8       34.44       41.84      4.34 o 
  -2   5   8       81.48       86.45      5.22 o 
  -1   5   8       26.36       21.37      3.90 o 
   0   5   8       21.75       22.79      4.52 o 
   1   5   8       35.77       43.78      5.17 o 
   2   5   8        5.39        6.70      2.86 o 
   3   5   8        0.44       -4.00      2.67 o 
   4   5   8       93.35       82.21      5.63 o 
   5   5   8       59.36       70.95      8.82 o 
   6   5   8      174.21      179.48      8.08 o 
   7   5   8       38.65       28.97      4.73 o 
 -12   6   8        6.31        7.36      5.73 o 
 -11   6   8       91.48      106.78      9.94 o 
 -10   6   8        7.08        3.21      4.64 o 
  -9   6   8       78.36       88.41      6.01 o 
  -8   6   8      133.27      142.51      8.40 o 
  -7   6   8      228.18      229.35      9.27 o 
  -6   6   8      106.84      112.70      5.53 o 
  -5   6   8        6.64        7.49      2.86 o 
  -4   6   8      498.71      531.02     10.97 o 
  -3   6   8      134.74      129.25      4.02 o 
  -2   6   8       68.75       80.65      5.43 o 
  -1   6   8       17.30       17.24      5.31 o 
   0   6   8        2.61       -2.37      4.00 o 
   1   6   8       36.13       31.87      4.96 o 
   2   6   8        0.19        1.24      2.73 o 
   3   6   8       17.26       16.57      3.62 o 
   4   6   8        4.72        5.57      3.93 o 
   5   6   8       28.61       23.87      4.25 o 
   6   6   8        8.76       16.11      4.31 o 
 -10   7   8        0.51        0.88      4.55 o 
  -9   7   8      198.74      194.56      9.75 o 
  -8   7   8      216.62      262.37     14.29 o 
  -7   7   8       49.46       50.22      5.60 o 
  -6   7   8       85.76       79.36      6.35 o 
  -5   7   8      406.16      422.22     12.18 o 
  -4   7   8      147.46      153.80      7.54 o 
  -3   7   8        4.70       10.29      3.61 o 
  -2   7   8      122.15      120.57      8.31 o 
  -1   7   8       18.67       14.26      5.23 o 
   0   7   8        1.67       -1.57      5.84 o 
   1   7   8       51.28       57.45     10.31 o 
   2   7   8       30.11       27.24      4.86 o 
   3   7   8      130.57      137.02      7.62 o 
   4   7   8      142.35      162.40     18.84 o 
  -8   8   8        2.07       -2.85      6.92 o 
  -7   8   8      209.91      204.17     12.90 o 
  -6   8   8      228.04      257.90     17.75 o 
  -5   8   8       46.38       41.18      5.34 o 
  -4   8   8        1.28        2.39      4.12 o 
  -3   8   8      184.12      181.91      8.24 o 
  -2   8   8      112.63       97.49      5.93 o 
  -1   8   8        7.91       11.67      3.69 o 
   0   8   8       21.81       22.87      8.10 o 
   1   8   8      151.53      151.20      9.09 o 
   2   8   8      242.15      258.16      9.62 o 
 -15   1   9        1.43       -0.49     10.31 o 
 -14   1   9       60.45       51.85      6.20 o 
 -13   1   9        6.77        3.53      4.46 o 
 -12   1   9      226.67      221.42      7.00 o 
 -11   1   9      258.21      261.97      7.07 o 
 -10   1   9      469.41      483.65      9.36 o 
  -9   1   9        1.11       -3.59      2.39 o 
  -8   1   9        0.50        1.61      2.87 o 
  -7   1   9      156.10      134.94      5.37 o 
  -6   1   9      676.62      701.16     12.76 o 
  -5   1   9      441.74      432.66      8.81 o 
  -4   1   9      333.92      346.78     17.18 o 
  -3   1   9       71.84       59.22      4.21 o 
  -2   1   9      318.03      375.20     16.03 o 
  -1   1   9       69.33       72.93      4.69 o 
   0   1   9      650.82      653.08     17.49 o 
   1   1   9       41.25       48.66      6.63 o 
   2   1   9      109.27      104.59      6.78 o 
   3   1   9       47.18       51.31      7.06 o 
   4   1   9      192.86      179.20      8.33 o 
   5   1   9       40.31       36.67      4.95 o 
   6   1   9      248.86      254.34      9.79 o 
   7   1   9       81.53       82.06      6.18 o 
   8   1   9       41.48       45.56      5.57 o 
 -15   2   9       18.44       24.73      4.25 o 
 -14   2   9        0.16       -1.58      3.71 o 
 -13   2   9      111.54      112.77      8.29 o 
 -12   2   9      528.92      542.49     12.07 o 
 -11   2   9       83.45       84.95      4.72 o 
 -10   2   9        2.81        3.62      2.75 o 
  -9   2   9       44.26       38.00      3.46 o 
  -8   2   9      617.75      633.81     10.91 o 
  -7   2   9      670.11      634.64     16.90 o 
  -6   2   9        1.93        1.73      2.23 o 
  -5   2   9      918.17      923.80     15.51 o 
  -4   2   9     1485.52     1430.49     26.88 o 
  -3   2   9      480.49      501.43     10.05 o 
  -2   2   9       52.13       67.39      3.73 o 
  -1   2   9      156.10      140.76      5.74 o 
   0   2   9        3.66        2.98      2.43 o 
   1   2   9       10.13        5.69      3.25 o 
   2   2   9        0.24       -3.09      2.97 o 
   3   2   9       12.60        8.00      3.26 o 
   4   2   9      229.91      227.34      7.92 o 
   5   2   9      126.95      118.40      6.56 o 
   6   2   9       54.23       55.86      5.43 o 
   7   2   9       42.43       40.27      5.18 o 
   8   2   9       14.63       15.53      4.66 o 
 -14   3   9       88.17       90.09      5.72 o 
 -13   3   9      180.16      181.82      9.78 o 
 -12   3   9      109.32      108.15      6.17 o 
 -11   3   9      367.61      369.72      9.78 o 
 -10   3   9      207.21      204.34      7.21 o 
  -9   3   9     1241.61     1287.68     22.15 o 
  -8   3   9      825.77      792.80     16.79 o 
  -7   3   9      586.06      631.14     12.59 o 
  -6   3   9      651.38      668.11     12.74 o 
  -5   3   9      202.97      232.24      7.98 o 
  -4   3   9      964.12      968.78     16.46 o 
  -3   3   9       57.64       56.46      3.02 o 
  -2   3   9      243.66      228.03      6.02 o 
  -1   3   9      588.97      604.89      9.94 o 
   0   3   9       88.45      101.82      5.25 o 
   1   3   9      310.16      296.73      6.20 o 
   2   3   9      508.58      515.18     11.74 o 
   3   3   9       38.54       39.84      4.23 o 
   4   3   9       15.99        7.23      3.83 o 
   5   3   9        0.41        2.34      3.49 o 
   6   3   9       12.89        8.41      4.17 o 
   7   3   9       11.64       18.08      4.60 o 
   8   3   9       18.03        4.02      5.03 o 
 -14   4   9       69.32       77.57      6.48 o 
 -13   4   9      103.57      111.83      5.83 o 
 -12   4   9       71.78       72.12      5.35 o 
 -11   4   9      846.41      868.28     27.19 o 
 -10   4   9      948.19      888.05     19.18 o 
  -9   4   9      599.68      650.08     15.26 o 
  -8   4   9      109.02       98.76      5.95 o 
  -7   4   9      395.76      412.55     11.19 o 
  -6   4   9     1085.22     1048.40     18.32 o 
  -5   4   9      131.72      132.59      5.50 o 
  -4   4   9       34.50       52.92      3.65 o 
  -3   4   9      166.09      155.15      4.53 o 
  -2   4   9     1317.80     1353.10     19.01 o 
  -1   4   9      363.01      349.41      9.62 o 
   0   4   9      331.97      338.68      6.43 o 
   1   4   9      195.10      202.17      6.15 o 
   2   4   9       24.78       31.32      3.21 o 
   3   4   9      113.46      133.15      5.46 o 
   4   4   9       40.52       32.19      4.23 o 
   5   4   9      129.09      117.61      7.58 o 
   6   4   9       12.43       22.64      4.89 o 
   7   4   9       44.41       53.46      6.53 o 
 -13   5   9       54.32       42.37      5.46 o 
 -12   5   9      324.28      331.85     12.15 o 
 -11   5   9      359.46      361.75     15.16 o 
 -10   5   9        1.07        4.80      5.12 o 
  -9   5   9        8.20        6.32      4.79 o 
  -8   5   9      794.89      810.12     17.56 o 
  -7   5   9      476.56      461.73     13.21 o 
  -6   5   9        9.44        6.75      4.19 o 
  -5   5   9      111.43      102.39      5.83 o 
  -4   5   9     1061.86     1092.82     17.91 o 
  -3   5   9      975.92     1015.75     19.13 o 
  -2   5   9        2.69        8.03      4.06 o 
  -1   5   9       30.65       38.03      5.01 o 
   0   5   9      551.83      587.42     14.93 o 
   1   5   9      205.63      240.10      5.80 o 
   2   5   9       30.55       24.65      3.59 o 
   3   5   9      107.30       99.67      5.59 o 
   4   5   9      230.96      230.69     12.65 o 
   5   5   9      169.27      190.03      8.82 o 
   6   5   9       83.47       83.51      7.21 o 
 -12   6   9       12.24       15.23      6.49 o 
 -11   6   9        4.72        0.83      4.21 o 
 -10   6   9      284.27      294.55     10.90 o 
  -9   6   9      149.90      134.63      7.65 o 
  -8   6   9        2.04       10.46      4.93 o 
  -7   6   9       21.89       18.96      4.82 o 
  -6   6   9      415.23      449.84     12.32 o 
  -5   6   9      327.73      327.90     12.43 o 
  -4   6   9       37.92       48.37      6.47 o 
  -3   6   9      251.86      267.45      9.70 o 
  -2   6   9      757.11      772.69     30.98 o 
  -1   6   9      522.91      556.14     26.79 o 
   0   6   9      162.87      189.39      8.96 o 
   1   6   9       98.52       92.10      8.31 o 
   2   6   9      185.38      193.45      7.07 o 
   3   6   9       38.95       44.92      4.41 o 
   4   6   9       21.66       23.96      4.31 o 
   5   6   9        8.22        8.85      4.18 o 
 -10   7   9       63.40       55.32      8.83 o 
  -9   7   9       11.79        8.48      8.10 o 
  -8   7   9        0.90        2.54      5.13 o 
  -7   7   9       13.32        4.31      3.87 o 
  -6   7   9       69.06       70.92      5.44 o 
  -5   7   9      242.97      246.81     11.78 o 
  -4   7   9       66.87       66.62      5.68 o 
  -3   7   9        8.66       11.59      3.13 o 
  -2   7   9      147.96      158.81     11.50 o 
  -1   7   9      310.43      325.90     10.87 o 
   0   7   9       82.40       96.00      6.82 o 
   1   7   9        1.09        1.82      5.82 o 
   2   7   9       58.73       55.21      4.28 o 
   3   7   9      190.46      216.94     11.30 o 
  -7   8   9       16.15       10.47      5.45 o 
  -6   8   9        4.12        5.60      4.90 o 
  -5   8   9        0.58        5.58      4.45 o 
  -4   8   9      161.58      154.50     15.46 o 
  -3   8   9       48.34       50.98      8.54 o 
  -2   8   9        0.62        6.24      6.49 o 
  -1   8   9        3.21       11.20      8.10 o 
   0   8   9       92.25       93.20     10.59 o 
 -15   0  10      466.75      505.80     24.30 o 
 -14   0  10      161.00      170.52     11.67 o 
 -13   0  10       48.54       58.94      7.96 o 
 -12   0  10      249.75      231.76     12.15 o 
 -11   0  10      209.01      215.46     11.31 o 
 -10   0  10      614.04      626.00     26.87 o 
  -9   0  10        9.42        0.61      4.40 o 
  -8   0  10      232.41      225.99     10.59 o 
  -7   0  10      253.28      228.42      9.94 o 
  -6   0  10      581.10      576.56     16.24 o 
  -5   0  10        3.35        1.59      3.35 o 
  -4   0  10       10.83       17.62      3.88 o 
  -3   0  10      687.89      696.86     17.49 o 
  -2   0  10       37.96       45.27      4.60 o 
  -1   0  10      933.56      932.41     22.22 o 
   0   0  10       38.10       32.39      4.60 o 
   1   0  10       34.22       43.51      5.13 o 
   2   0  10       38.11       40.06      5.13 o 
   3   0  10        3.03        7.54      4.40 o 
   4   0  10      223.94      210.64     24.66 o 
   5   0  10       33.58       39.75      6.63 o 
   6   0  10       91.70      103.16     20.25 o 
   7   0  10       54.31       43.05      7.54 o 
   8   0  10       69.30       63.15     19.14 o 
 -15   1  10       29.57       22.67      5.69 o 
 -14   1  10       29.72       25.22      5.51 o 
 -13   1  10      258.06      259.51      9.36 o 
 -12   1  10      870.37      881.35     17.79 o 
 -11   1  10      185.10      190.80      7.76 o 
 -10   1  10      246.40      237.70     10.52 o 
  -9   1  10      855.18      835.30     15.90 o 
  -8   1  10      298.93      299.52      9.56 o 
  -7   1  10       21.34       22.83      3.14 o 
  -6   1  10      162.23      163.37      5.69 o 
  -5   1  10      594.15      607.96     14.09 o 
  -4   1  10      460.04      417.33     13.09 o 
  -3   1  10        8.56       16.08      4.07 o 
  -2   1  10      276.78      284.96     11.11 o 
  -1   1  10      599.16      606.89     17.29 o 
   0   1  10       27.56       29.89      4.58 o 
   1   1  10       30.51       33.58      6.35 o 
   2   1  10       82.76       70.69      6.42 o 
   3   1  10      216.64      211.42      9.86 o 
   4   1  10      133.75      136.34      7.84 o 
   5   1  10       94.18      102.78      7.20 o 
   6   1  10       95.48       92.58      8.89 o 
   7   1  10       64.70       57.02      6.77 o 
 -15   2  10        0.24       -6.01      4.52 o 
 -14   2  10       76.91       82.50      9.71 o 
 -13   2  10       93.61       81.08      5.50 o 
 -12   2  10        5.29       10.26      3.57 o 
 -11   2  10      756.55      749.95     13.27 o 
 -10   2  10      532.84      523.93     10.16 o 
  -9   2  10      584.24      595.84     10.78 o 
  -8   2  10      196.29      186.67      6.45 o 
  -7   2  10      908.99      934.27     16.21 o 
  -6   2  10      446.47      419.15     11.37 o 
  -5   2  10       38.84       27.09      6.46 o 
  -4   2  10      127.73      122.73      6.12 o 
  -3   2  10      237.89      222.30      8.08 o 
  -2   2  10      666.34      633.13     14.37 o 
  -1   2  10      128.37      139.27      6.80 o 
   0   2  10     1002.76      986.49     20.30 o 
   1   2  10      208.68      199.73      7.99 o 
   2   2  10      214.06      207.86      8.42 o 
   3   2  10      389.00      402.68     11.80 o 
   4   2  10       86.09       81.70      5.74 o 
   5   2  10      109.88      100.91     11.59 o 
   6   2  10        4.78        8.91      4.24 o 
   7   2  10      103.70       99.41      7.06 o 
 -14   3  10       73.17       73.66      6.39 o 
 -13   3  10        0.25       -3.77      3.55 o 
 -12   3  10       18.36       12.76      3.85 o 
 -11   3  10       56.86       58.29      4.76 o 
 -10   3  10       18.86       20.89      4.30 o 
  -9   3  10       23.33       38.22      4.03 o 
  -8   3  10      146.69      134.06      6.25 o 
  -7   3  10      602.62      606.31     12.32 o 
  -6   3  10      283.23      278.26      8.30 o 
  -5   3  10      149.67      156.24      8.82 o 
  -4   3  10      148.11      152.59      7.65 o 
  -3   3  10      352.32      356.69      7.31 o 
  -2   3  10      247.13      250.85      8.74 o 
  -1   3  10       24.48       25.80      3.16 o 
   0   3  10      260.54      239.61      9.62 o 
   1   3  10      803.36      832.22     18.15 o 
   2   3  10      420.54      416.20     10.30 o 
   3   3  10       20.28       17.26      3.84 o 
   4   3  10       14.00       16.36      3.97 o 
   5   3  10      113.39      116.48      6.94 o 
   6   3  10       18.76       20.37      4.96 o 
   7   3  10        7.48        4.28      4.24 o 
 -13   4  10       57.59       54.91      7.97 o 
 -12   4  10       35.42       38.84      5.66 o 
 -11   4  10      146.74      157.86      8.27 o 
 -10   4  10       33.46       36.00      4.95 o 
  -9   4  10       16.03       18.41      4.25 o 
  -8   4  10       34.71       46.16      4.68 o 
  -7   4  10       99.50      102.52      5.95 o 
  -6   4  10        0.74       -0.40      2.91 o 
  -5   4  10      626.54      654.54     13.06 o 
  -4   4  10      308.30      331.11      8.32 o 
  -3   4  10       48.87       56.44      3.24 o 
  -2   4  10       13.15       21.47      2.96 o 
  -1   4  10      110.33      110.11      4.16 o 
   0   4  10       18.42       17.06      2.96 o 
   1   4  10        6.90        9.70      2.74 o 
   2   4  10        0.76        0.14      3.04 o 
   3   4  10       18.27       17.24      3.79 o 
   4   4  10       13.34       16.89      5.54 o 
   5   4  10       12.76       11.92      4.65 o 
   6   4  10       48.89       46.54      7.95 o 
 -12   5  10       60.27       71.40      6.26 o 
 -11   5  10       26.28       31.31      5.19 o 
 -10   5  10        0.26       -5.67      3.78 o 
  -9   5  10       58.32       66.53      5.80 o 
  -8   5  10       13.76       16.38      4.73 o 
  -7   5  10       17.61       19.65      5.67 o 
  -6   5  10       91.71      112.75      6.16 o 
  -5   5  10       15.27       12.25      3.75 o 
  -4   5  10       13.30       14.82      6.79 o 
  -3   5  10       14.12       16.38      2.33 o 
  -2   5  10       12.70       16.78      4.93 o 
  -1   5  10        8.47        8.37      5.66 o 
   0   5  10       58.30       51.46      3.36 o 
   1   5  10       12.59       20.10      5.10 o 
   2   5  10        3.15        5.98      3.07 o 
   3   5  10        3.32        3.99      3.39 o 
   4   5  10        0.57        0.70      4.20 o 
   5   5  10        3.17        1.86      6.51 o 
 -11   6  10        1.28       -2.96      4.21 o 
 -10   6  10       75.35       84.88      8.80 o 
  -9   6  10       54.82       55.33      7.23 o 
  -8   6  10       18.82       24.72      4.30 o 
  -7   6  10        0.35        5.25      4.49 o 
  -6   6  10       88.87       96.97      6.20 o 
  -5   6  10       63.17       60.56      4.96 o 
  -4   6  10       47.69       51.11      4.43 o 
  -3   6  10        1.33        3.72      5.13 o 
  -2   6  10        8.35        9.64      5.71 o 
  -1   6  10       63.07       77.02      6.55 o 
   0   6  10        7.51        1.32      4.52 o 
   1   6  10       34.16       39.37      5.54 o 
   2   6  10       32.95       39.35      7.43 o 
   3   6  10       29.92       34.77      4.35 o 
   4   6  10       13.20       13.22      4.24 o 
  -9   7  10        1.28        2.18      4.06 o 
  -8   7  10      105.65      106.51      7.05 o 
  -7   7  10      312.19      297.55     12.56 o 
  -6   7  10      158.78      165.53      9.37 o 
  -5   7  10       82.24       75.45      8.10 o 
  -4   7  10       54.39       56.89      5.68 o 
  -3   7  10       67.82       88.27     11.04 o 
  -2   7  10       13.33       10.94      4.64 o 
  -1   7  10      202.86      203.43      9.63 o 
   0   7  10       23.98       35.54      5.68 o 
   1   7  10       97.40      116.09      7.78 o 
  -4   8  10      178.35      173.92     15.83 o 
 -15   1  11      140.95      137.21      9.15 o 
 -14   1  11       28.06       16.27      5.01 o 
 -13   1  11      281.64      289.72      9.94 o 
 -12   1  11      376.80      343.68     10.50 o 
 -11   1  11        0.08        1.04      3.55 o 
 -10   1  11       22.98       27.24      4.06 o 
  -9   1  11        6.22        6.76      3.21 o 
  -8   1  11      989.48      994.54     17.93 o 
  -7   1  11      102.74      102.98      5.21 o 
  -6   1  11        2.10       -1.05      3.35 o 
  -5   1  11      130.60      120.38      7.20 o 
  -4   1  11      662.59      634.10     14.77 o 
  -3   1  11      410.09      389.47     10.99 o 
  -2   1  11     1140.51     1118.16     22.69 o 
  -1   1  11      649.00      602.69     14.40 o 
   0   1  11       10.67       12.06      3.53 o 
   1   1  11        0.61        5.15      3.53 o 
   2   1  11       51.13       66.13      5.62 o 
   3   1  11        9.17        8.73      4.21 o 
   4   1  11       68.50       65.43      6.30 o 
   5   1  11       80.60       89.68     15.41 o 
   6   1  11        1.28       -4.56      4.64 o 
 -14   2  11      174.37      192.27      9.92 o 
 -13   2  11        0.40       -4.86      4.09 o 
 -12   2  11       12.43       17.20      4.65 o 
 -11   2  11      120.57      143.83      6.99 o 
 -10   2  11      269.97      267.61      9.56 o 
  -9   2  11      155.21      154.12      8.12 o 
  -8   2  11        3.19       -0.11      3.53 o 
  -7   2  11        4.65        1.10      4.43 o 
  -6   2  11      457.89      452.06     12.23 o 
  -5   2  11        0.50        3.05      3.24 o 
  -4   2  11       16.00        9.02      3.56 o 
  -3   2  11        7.30        6.49      3.96 o 
  -2   2  11      251.79      252.75      8.97 o 
  -1   2  11      322.39      330.69     10.33 o 
   0   2  11        0.48       -3.14      3.95 o 
   1   2  11       32.57       33.58      4.57 o 
   2   2  11      150.97      135.41      7.31 o 
   3   2  11       97.20      102.52      6.98 o 
   4   2  11        3.14       -1.69      3.87 o 
   5   2  11       24.11       25.42      5.17 o 
   6   2  11       63.64       75.15      7.20 o 
 -14   3  11       36.35       51.20      6.46 o 
 -13   3  11      110.81      116.00      9.79 o 
 -12   3  11       96.03      110.36      6.16 o 
 -11   3  11        1.44        4.95      6.30 o 
 -10   3  11       42.46       34.24      5.47 o 
  -9   3  11      100.74      101.42      5.43 o 
  -8   3  11       43.36       49.87      4.16 o 
  -7   3  11       40.67       42.85      3.69 o 
  -6   3  11       27.87       25.04      3.26 o 
  -5   3  11      136.49      142.84      7.13 o 
  -4   3  11      307.53      313.62     10.75 o 
  -3   3  11       72.68       86.54      5.98 o 
  -2   3  11       23.76       18.23      3.95 o 
  -1   3  11        6.77        8.70      3.64 o 
   0   3  11      477.96      476.20     14.09 o 
   1   3  11      560.12      530.76     16.12 o 
   2   3  11      429.14      408.63     12.05 o 
   3   3  11      331.05      329.06     13.35 o 
   4   3  11      155.73      162.68      7.85 o 
   5   3  11      151.50      152.13      9.03 o 
   6   3  11       16.07       15.09      5.21 o 
 -13   4  11       55.59       42.84      5.95 o 
 -12   4  11      257.77      290.59     10.99 o 
 -11   4  11      250.24      261.90     10.30 o 
 -10   4  11      103.68      127.38      7.48 o 
  -9   4  11      405.52      457.72     12.59 o 
  -8   4  11      339.36      364.80     11.36 o 
  -7   4  11      119.58      134.06      6.77 o 
  -6   4  11        9.47        8.84      3.05 o 
  -5   4  11       37.48       48.60      4.57 o 
  -4   4  11      158.18      157.24      6.19 o 
  -3   4  11       85.23       94.01      4.81 o 
  -2   4  11      191.89      199.59      6.69 o 
  -1   4  11      359.06      370.38     10.56 o 
   0   4  11      292.88      308.53      9.82 o 
   1   4  11      196.01      182.83      8.29 o 
   2   4  11      159.42      152.64      7.30 o 
   3   4  11       71.53       79.82      5.99 o 
   4   4  11       77.74       85.74      7.37 o 
   5   4  11       54.12       43.66      6.20 o 
 -12   5  11        1.13       -6.31      4.21 o 
 -11   5  11      142.81      142.89      8.05 o 
 -10   5  11      916.24      989.16     21.50 o 
  -9   5  11       71.04       84.28      7.38 o 
  -8   5  11        5.33        8.28      7.42 o 
  -7   5  11      273.24      285.82      9.76 o 
  -6   5  11      780.18      790.15     17.13 o 
  -5   5  11      284.44      331.77      9.84 o 
  -4   5  11       16.48       11.32      3.66 o 
  -3   5  11      306.38      296.67      8.75 o 
  -2   5  11      587.84      614.10     24.49 o 
  -1   5  11      200.67      208.88      7.23 o 
   0   5  11       44.56       45.07      3.95 o 
   1   5  11       38.83       31.52      6.45 o 
   2   5  11       68.05       79.77      7.18 o 
   3   5  11       35.47       41.83      7.78 o 
   4   5  11       38.03       46.65      5.74 o 
 -10   6  11        1.08       -1.40      5.13 o 
  -9   6  11        4.24        5.29      4.14 o 
  -8   6  11      154.46      147.63      7.79 o 
  -7   6  11       91.15       82.06      6.03 o 
  -6   6  11       29.51       26.81      4.52 o 
  -5   6  11      343.91      358.15     10.60 o 
  -4   6  11      713.09      739.35     17.84 o 
  -3   6  11      257.10      260.25      8.20 o 
  -2   6  11      170.47      190.98     13.99 o 
  -1   6  11      278.75      307.64     11.13 o 
   0   6  11      115.56      116.48     11.32 o 
   1   6  11       12.59       17.53      3.40 o 
   2   6  11        0.66        0.77      3.23 o 
  -8   7  11      107.62      106.52      9.01 o 
  -7   7  11       40.16       40.63      6.53 o 
  -6   7  11       53.96       48.30      6.63 o 
  -5   7  11       15.38       11.04      4.90 o 
  -4   7  11       93.09       89.30      5.46 o 
  -3   7  11       46.78       38.91      6.90 o 
  -2   7  11       98.25      100.43      8.48 o 
  -1   7  11       73.25       82.65      7.22 o 
 -14   0  12       41.23       33.29      7.60 o 
 -13   0  12      307.95      336.47     17.30 o 
 -12   0  12      490.11      490.13     17.69 o 
 -11   0  12      165.35      193.81     12.15 o 
 -10   0  12      133.64      102.91      8.67 o 
  -9   0  12      282.80      320.58     13.42 o 
  -8   0  12        5.17        5.89      6.63 o 
  -7   0  12       11.60        5.72      4.40 o 
  -6   0  12      396.89      396.59     13.61 o 
  -5   0  12      941.51      948.11     44.91 o 
  -4   0  12      452.96      482.41     15.19 o 
  -3   0  12      970.95      859.19     34.60 o 
  -2   0  12     3888.94     3839.50    117.06 o 
  -1   0  12     1421.24     1370.88     48.59 o 
   0   0  12      173.35      142.09     13.25 o 
   1   0  12       29.62       22.09      8.10 o 
   2   0  12       74.31       71.42     11.78 o 
   3   0  12      104.22      112.65     13.99 o 
   4   0  12        1.47        8.83      8.10 o 
   5   0  12       14.33       24.30      9.57 o 
 -14   1  12      154.50      145.25      8.97 o 
 -13   1  12       22.66       13.43      4.50 o 
 -12   1  12       28.96       34.41      4.94 o 
 -11   1  12      451.60      495.64     12.44 o 
 -10   1  12       59.74       72.08      5.28 o 
  -9   1  12        6.04        3.46      3.28 o 
  -8   1  12      274.42      284.40     10.26 o 
  -7   1  12      457.29      450.18     12.52 o 
  -6   1  12      293.88      300.65     13.30 o 
  -5   1  12       21.98       27.14      4.38 o 
  -4   1  12      302.14      312.30     10.30 o 
  -3   1  12      440.96      432.80     12.09 o 
  -2   1  12       52.70       63.01      6.15 o 
  -1   1  12      150.35      146.15      7.41 o 
   0   1  12      425.21      399.38     14.15 o 
   1   1  12      304.36      311.49     10.41 o 
   2   1  12      107.37      118.15      7.90 o 
   3   1  12       76.53       88.68      6.77 o 
   4   1  12       72.55       75.74      9.35 o 
   5   1  12       30.55       30.96      5.80 o 
 -14   2  12       15.84       16.66      5.60 o 
 -13   2  12       29.03       18.30      5.07 o 
 -12   2  12       62.14       75.87      9.36 o 
 -11   2  12       82.52       79.30      5.74 o 
 -10   2  12      189.23      193.39      9.51 o 
  -9   2  12      107.34      118.99      7.56 o 
  -8   2  12      132.50      147.79      8.05 o 
  -7   2  12       57.34       54.65      5.49 o 
  -6   2  12       14.25       21.59      5.78 o 
  -5   2  12       22.09       29.19      4.38 o 
  -4   2  12        7.38        4.01      3.50 o 
  -3   2  12       12.19       17.20      6.31 o 
  -2   2  12        7.40        6.94      3.64 o 
  -1   2  12       19.24       21.41      4.30 o 
   0   2  12      104.95      110.47     11.97 o 
   1   2  12       99.27      105.51      6.88 o 
   2   2  12       61.29       53.25      5.77 o 
   3   2  12       68.82       64.49      6.35 o 
   4   2  12      113.73       93.70      7.50 o 
   5   2  12       62.93       73.20      9.10 o 
 -13   3  12       47.41       43.89      6.16 o 
 -12   3  12        4.78        0.46      5.89 o 
 -11   3  12       80.46       84.83     10.68 o 
 -10   3  12       67.27       53.63      7.36 o 
  -9   3  12      217.29      207.26      9.47 o 
  -8   3  12       52.82       51.76      6.30 o 
  -7   3  12       18.18       15.21      4.30 o 
  -6   3  12       37.73       32.26      4.59 o 
  -5   3  12      399.34      383.82     11.62 o 
  -4   3  12      100.30      108.67      7.22 o 
  -3   3  12        3.26       -1.21      4.80 o 
  -2   3  12       31.57       33.06      4.44 o 
  -1   3  12      178.73      191.73      8.47 o 
   0   3  12       26.54       22.95      4.65 o 
   1   3  12        7.69       10.29      4.26 o 
   2   3  12      153.20      133.61      8.02 o 
   3   3  12      119.20      120.52     15.50 o 
   4   3  12       27.43       25.87      5.60 o 
 -12   4  12        0.71        1.01      5.49 o 
 -11   4  12        8.28        5.19      4.44 o 
 -10   4  12        2.97        5.40      4.74 o 
  -9   4  12        9.83        3.21      3.78 o 
  -8   4  12       98.42       79.19      5.60 o 
  -7   4  12      305.70      304.42      9.59 o 
  -6   4  12      197.32      191.18      7.14 o 
  -5   4  12      119.77      103.91      6.71 o 
  -4   4  12      245.85      238.60      9.11 o 
  -3   4  12       70.09       73.02      6.11 o 
  -2   4  12        0.60       -3.79      4.54 o 
  -1   4  12        1.71        2.63      3.81 o 
   0   4  12        4.16        0.18      4.90 o 
   1   4  12      111.51      102.62      6.82 o 
   2   4  12       27.02       24.66      4.83 o 
   3   4  12        9.59        3.75      5.13 o 
 -11   5  12       42.99       33.77      5.36 o 
 -10   5  12       23.39       12.17      4.60 o 
  -9   5  12       36.64       50.87      5.53 o 
  -8   5  12        5.88        5.60      4.09 o 
  -7   5  12        0.22        2.93      3.78 o 
  -6   5  12        0.54        1.47      3.47 o 
  -5   5  12        6.18        1.85      3.56 o 
  -4   5  12       54.50       65.46      4.96 o 
  -3   5  12        0.81        4.29      3.29 o 
  -2   5  12        0.35       -0.44      3.68 o 
  -1   5  12       28.16       33.27      4.90 o 
   0   5  12       54.76       63.34      5.99 o 
   1   5  12       64.54       66.90      9.57 o 
   2   5  12       95.92      101.46      7.20 o 
  -9   6  12        2.40       -0.54      4.21 o 
  -8   6  12        6.02        9.32      4.30 o 
  -7   6  12        0.31       -3.06      4.71 o 
  -6   6  12        0.77       -1.49      3.74 o 
  -5   6  12       51.55       53.67      5.08 o 
  -4   6  12       37.28       38.48      4.44 o 
  -3   6  12       23.52       29.34      7.96 o 
  -2   6  12       93.01      103.13      7.65 o 
  -1   6  12       45.71       47.53      4.15 o 
   0   6  12       26.58       35.10      5.02 o 
 -13   1  13        9.58        3.89      4.29 o 
 -12   1  13       97.82       88.43      6.44 o 
 -11   1  13      102.01      108.44      6.75 o 
 -10   1  13       24.95       19.16      4.22 o 
  -9   1  13        0.16       -2.32      3.18 o 
  -8   1  13       13.43       15.29      4.99 o 
  -7   1  13      110.77       97.45      6.77 o 
  -6   1  13      197.25      202.59     12.52 o 
  -5   1  13       24.49       17.04      4.21 o 
  -4   1  13       26.54       19.92      4.21 o 
  -3   1  13       50.65       46.30      5.17 o 
  -2   1  13      201.39      233.63     24.59 o 
  -1   1  13        0.43       -3.85      3.78 o 
   0   1  13       14.89       11.96      4.30 o 
   1   1  13       26.74       21.24      4.81 o 
   2   1  13       25.61       30.92      5.34 o 
   3   1  13       30.98       28.71      5.66 o 
   4   1  13        0.92       -5.29      4.48 o 
 -13   2  13      135.14      130.19      8.82 o 
 -12   2  13        0.80        5.00      4.65 o 
 -11   2  13        8.40       11.12      4.91 o 
 -10   2  13        6.54        8.83      4.81 o 
  -9   2  13       31.21       33.12      7.12 o 
  -8   2  13      232.35      225.56     10.48 o 
  -7   2  13       49.50       64.97     10.02 o 
  -6   2  13       82.47       84.07      6.63 o 
  -5   2  13      505.22      516.89     14.21 o 
  -4   2  13      590.29      595.49     18.77 o 
  -3   2  13      325.91      309.44     10.52 o 
  -2   2  13       37.20       40.69      5.17 o 
  -1   2  13       24.40       24.68      4.59 o 
   0   2  13      180.56      172.09      8.54 o 
   1   2  13       67.30       77.94      6.63 o 
   2   2  13       13.10       10.01      4.64 o 
   3   2  13       12.37       19.67      5.19 o 
 -12   3  13       27.04       35.08      6.90 o 
 -11   3  13        1.86        0.55      5.52 o 
 -10   3  13       95.81      105.61      9.94 o 
  -9   3  13      227.60      210.41     12.18 o 
  -8   3  13      182.91      188.82      9.32 o 
  -7   3  13      105.52       99.21      7.07 o 
  -6   3  13      125.81      136.34      9.17 o 
  -5   3  13      339.43      324.34     11.71 o 
  -4   3  13      105.90      105.32      6.98 o 
  -3   3  13       29.70       31.66      4.96 o 
  -2   3  13      115.09      122.59      8.42 o 
  -1   3  13      112.58      121.20     11.00 o 
   0   3  13       35.09       28.62      5.16 o 
   1   3  13      206.68      182.87      9.04 o 
   2   3  13      104.65       97.18     14.05 o 
   3   3  13        9.99       13.73      5.17 o 
 -11   4  13      129.70      134.39     11.41 o 
 -10   4  13      171.43      164.18     10.90 o 
  -9   4  13       10.64        5.15      8.83 o 
  -8   4  13       29.67       27.93      5.97 o 
  -7   4  13      168.36      137.27      9.33 o 
  -6   4  13      139.32      150.91     10.59 o 
  -5   4  13        3.82        4.36      4.08 o 
  -4   4  13        0.74        5.60      3.89 o 
  -3   4  13      121.36      128.76      7.44 o 
  -2   4  13       98.37       86.03      6.49 o 
  -1   4  13       87.50       82.52      6.25 o 
   0   4  13       43.53       47.24      5.74 o 
   1   4  13       17.36       19.80      4.71 o 
   2   4  13       37.03       36.53      7.36 o 
 -10   5  13        7.76        3.15      5.66 o 
  -9   5  13       82.95       86.12      8.06 o 
  -8   5  13      205.54      212.37     12.52 o 
  -7   5  13       32.14       24.08      6.63 o 
  -6   5  13        0.68       -2.13      4.60 o 
  -5   5  13      133.44      111.61      7.96 o 
  -4   5  13      473.40      454.40     14.47 o 
  -3   5  13       69.28       81.92      9.20 o 
  -2   5  13       15.33        7.45      4.22 o 
  -1   5  13      106.38       92.02      7.07 o 
   0   5  13      149.38      148.14      8.83 o 
  -7   6  13       98.34      115.28      7.05 o 
  -6   6  13      221.14      239.91      9.41 o 
  -5   6  13       31.25       43.05     10.49 o 
  -4   6  13       91.71       91.94      6.91 o 
  -3   6  13      325.05      292.06     11.29 o 
 -13   0  14        0.47       -6.88      5.97 o 
 -12   0  14       23.04       28.11      7.23 o 
 -11   0  14      301.63      302.79     17.67 o 
 -10   0  14       57.91       78.66      8.83 o 
  -9   0  14       12.48       17.74      5.66 o 
  -8   0  14        6.65       -0.27     11.04 o 
  -7   0  14      240.74      255.94     12.36 o 
  -6   0  14      149.97      134.00     14.72 o 
  -5   0  14       66.14       67.00     11.78 o 
  -4   0  14      331.78      375.48     22.09 o 
  -3   0  14      292.99      289.34     19.88 o 
  -2   0  14      956.15      813.55     35.34 o 
  -1   0  14      565.02      496.96     25.77 o 
   0   0  14       96.28      101.60     13.25 o 
   1   0  14       43.16       32.39      9.57 o 
   2   0  14        3.57        7.36      8.10 o 
 -12   1  14      126.15      131.51      7.67 o 
 -11   1  14       15.85       15.31      4.55 o 
 -10   1  14      158.93      171.74      7.87 o 
  -9   1  14      209.41      213.61     10.13 o 
  -8   1  14       87.32       83.70      8.28 o 
  -7   1  14       80.22       83.38      6.78 o 
  -6   1  14      219.40      214.65      9.72 o 
  -5   1  14      467.70      479.90     19.81 o 
  -4   1  14      160.74      174.48      8.85 o 
  -3   1  14      179.76      176.05     12.00 o 
  -2   1  14      293.34      288.70     10.99 o 
  -1   1  14       92.00      111.34     10.89 o 
   0   1  14       52.59       60.54      8.72 o 
   1   1  14       35.60       36.23      5.77 o 
   2   1  14       30.95       30.30      6.79 o 
 -12   2  14       75.36       64.42      7.13 o 
 -11   2  14      169.15      172.15     10.07 o 
 -10   2  14      180.14      163.55      9.64 o 
  -9   2  14      115.13      114.70      8.11 o 
  -8   2  14      451.65      441.00     16.31 o 
  -7   2  14      342.60      306.15     11.11 o 
  -6   2  14      107.31      131.46      8.17 o 
  -5   2  14       55.89       53.29      5.87 o 
  -4   2  14       77.98       72.82      7.45 o 
  -3   2  14       74.02       70.09      6.16 o 
  -2   2  14        2.24        3.80      4.08 o 
  -1   2  14       35.68       36.30     12.20 o 
   0   2  14       24.57       28.92      7.34 o 
   1   2  14        7.53        9.86      9.44 o 
   2   2  14       36.63       39.07      6.04 o 
 -11   3  14       31.68       40.30      7.23 o 
 -10   3  14       20.11       17.03      6.26 o 
  -9   3  14       22.99       21.75      5.25 o 
  -8   3  14      100.61      102.76      7.77 o 
  -7   3  14      135.49      131.33      8.20 o 
  -6   3  14      110.63       96.77      7.07 o 
  -5   3  14        4.96       -5.52      5.47 o 
  -4   3  14        9.78        9.57      4.33 o 
  -3   3  14       10.00        4.39      4.30 o 
  -2   3  14       17.22       11.15      4.59 o 
  -1   3  14        3.52        7.80      5.80 o 
   0   3  14       31.40       24.69      5.08 o 
   1   3  14       65.87       70.21      6.69 o 
 -10   4  14        4.72        5.92      5.45 o 
  -9   4  14       35.66       41.53     11.78 o 
  -8   4  14       11.69       15.43      8.83 o 
  -7   4  14       70.08       78.41      7.81 o 
  -6   4  14        0.21        9.92      4.79 o 
  -5   4  14       53.01       55.12      7.44 o 
  -4   4  14       35.21       32.15      5.08 o 
  -3   4  14        0.91        4.52      4.71 o 
  -2   4  14        5.23       -4.88      3.90 o 
  -1   4  14        1.30        0.93      5.77 o 
  -7   5  14        0.71        2.98      5.13 o 
  -6   5  14        0.69        1.01      4.76 o 
  -5   5  14       29.30       29.19      5.66 o 
  -4   5  14        3.86       -0.41      4.60 o 
  -3   5  14        3.50        5.97      4.60 o 
 -11   1  15        1.54       -0.36      4.17 o 
 -10   1  15        0.30       -8.33      5.55 o 
  -9   1  15       91.73       91.21      8.14 o 
  -8   1  15      144.28      139.49      8.67 o 
  -7   1  15        0.11       -1.49      4.30 o 
  -6   1  15        1.32        1.80      4.21 o 
  -5   1  15       57.12       47.39      6.05 o 
  -4   1  15      134.73      139.75      8.42 o 
  -3   1  15       14.78       11.30      4.81 o 
  -2   1  15      190.54      158.90      8.98 o 
  -1   1  15        0.12        1.99      4.52 o 
   0   1  15       25.08       30.32      6.21 o 
 -10   2  15      136.65      127.25     10.79 o 
  -9   2  15       28.65       31.06      5.92 o 
  -8   2  15        0.76        2.47      4.49 o 
  -7   2  15       90.80       90.12      9.99 o 
  -6   2  15       65.09       73.36      9.14 o 
  -5   2  15       25.19       18.61      5.01 o 
  -4   2  15        4.04        8.65      4.30 o 
  -3   2  15       44.13       42.88      5.69 o 
  -2   2  15      157.09      141.72      9.98 o 
  -1   2  15       25.72       26.79      5.39 o 
  -9   3  15      101.02       96.21      8.05 o 
  -8   3  15      155.83      154.65      9.23 o 
  -7   3  15      196.77      182.09     12.26 o 
  -6   3  15      197.62      184.07     12.49 o 
  -5   3  15      202.68      180.32      9.26 o 
  -4   3  15      131.97      132.84      8.45 o 
  -3   3  15       16.49       17.07      4.87 o 
  -2   3  15        3.56       -0.72      5.03 o 
  -7   4  15       78.57       89.26     16.93 o 
  -6   4  15       56.85       44.29      6.71 o 
  -5   4  15       93.65       94.95     10.31 o 
  -4   4  15       78.99       86.09      7.96 o 
  -9   0  16       47.28       52.09      7.76 o 
  -8   0  16        0.66      -11.04      7.36 o 
  -7   0  16        0.76       -2.94      8.10 o 
  -6   0  16       36.95       51.54     11.04 o 
  -5   0  16       39.54       51.54     11.78 o 
  -4   0  16       34.72       30.92     11.04 o 
  -3   0  16      340.93      307.75     22.09 o 
  -9   1  16       63.80       57.35     11.09 o 
  -8   1  16      122.37      112.78      8.48 o 
  -7   1  16      116.64      115.53     12.34 o 
  -6   1  16       13.39       12.48      5.91 o 
  -5   1  16        8.24        8.29      4.95 o 
  -4   1  16       40.62       32.94      5.77 o 
  -3   1  16        3.97        3.44      5.44 o 
  -7   2  16      107.16      102.80      8.11 o 
  -6   2  16       97.02       84.97      7.59 o 
  -5   2  16       17.99       15.24      5.25 o 
                                                 
